# Supplementary material for: 2-(4-Bromo­phen­yl)acetohydrazide
Source: Acta Crystallogr Sect E Struct Rep Online. 2012 Jun 30;68(Pt 7):o2269. doi: 10.1107/S1600536812027006 (PMC3394052; doi:10.1107/S1600536812027006)
Supplement: Supplementary file 1 [file e-68-o2269-sup1.cif]

##############################################################################
#                                                                            #
# This CIF contains the data in a paper accepted for publication in          #
# Acta Crystallographica Section E. It conforms to the requirements of       #
# Notes for Authors for Acta Crystallographica Section E, and has been       #
# peer reviewed under the auspices of the IUCr Commission on Journals.       #
#                                                                            #
# Full details of the Crystallographic Information File format               #
# are given in the paper "The Crystallographic Information File (CIF):       #
# a New Standard Archive File for Crystallography" by S. R. Hall, F. H.      #
# Allen and I. D. Brown [Acta Cryst. (1991), A47, 655-685].                  #
#                                                                            #
# The current version of the core CIF dictionary is obtainable from          #
# ftp://ftp.iucr.org/pub/cif_core.dic.                                       #
#                                                                            #
# Software is freely available for graphical display of the structure(s)     #
# in this CIF. For information consult the CIF software page                 #
# http://www.iucr.org/resources/cif/software.                                #
#                                                                            #
# This file may be used for bona fide research purposes within the           #
# scientific community so long as proper attribution is given to the journal # 
# article from which it was obtained.                                        #
#                                                                            #
##############################################################################
data_global
_audit_creation_method     ?
_journal_date_recd_electronic     2012-05-14
_journal_date_accepted     2012-06-14
_journal_name_full     'Acta Crystallographica, Section E'
_journal_year     2012
_journal_volume     68
_journal_issue      7
_journal_page_first     o2269
_journal_page_last     o2269
_journal_paper_category     QO
_journal_paper_doi     10.1107/S1600536812027006
_journal_coeditor_code     SU2429
_publ_contact_author
;
Muhammad Nawaz Tahir
University of Sargodha
Department of Physics
Sargodha
Pakistan
# For Chemistry
Abdul Jabbar
Department of Chemistry
Government College University
Faisalabad-38000
Pakistan
;
_publ_contact_author_email     'dmntahir_uos@yahoo.com'
_publ_contact_author_fax     '0092 48 32 22 121'
_publ_contact_author_phone     '0092 48 92 30 914'
_publ_section_title
;
2-(4-Bromophenyl)acetohydrazide
;
loop_
    _publ_author_name
    _publ_author_address
    'Shakeel Ahmad'
;
Department of Chemistry
Government College University
Faisalabad 38000
Pakistan
;
    'Abdul Jabbar'
;
Department of Chemistry
Government College University
Faisalabad 38000
Pakistan
;
    'Muhammad Tahir Hussain'
;
Department of Applied Sciences
National Textile University
Faisalabad 37610
Pakistan
;
    'Tahir, M. Nawaz'
;
University of Sargodha
Department of Physics
Sargodha
Pakistan
;
data_I
_audit_creation_method     SHELXL-97
_chemical_name_systematic
;
2-(4-Bromophenyl)acetohydrazide
;
_chemical_name_common     ?
_chemical_formula_moiety     'C8 H9 Br N2 O'
_chemical_formula_sum     'C8 H9 Br N2 O'
_chemical_formula_iupac     'C8 H9 Br N2 O'
_chemical_formula_weight     229.07
_symmetry_cell_setting     monoclinic
_symmetry_space_group_name_H-M     'P 21'
_symmetry_space_group_name_Hall     'P 2yb'
loop_
    _symmetry_equiv_pos_site_id
    _symmetry_equiv_pos_as_xyz
    1 x,y,z
    2 -x,1/2+y,-z
_cell_length_a     6.0798(2)
_cell_length_b     4.85650(10)
_cell_length_c     15.1126(5)
_cell_angle_alpha     90
_cell_angle_beta     98.003(2)
_cell_angle_gamma     90
_cell_volume     441.88(2)
_cell_formula_units_Z     2
_cell_measurement_reflns_used     1677
_cell_measurement_theta_min     2.72
_cell_measurement_theta_max     28.30
_cell_measurement_temperature     296(2)
_exptl_crystal_description     rod
_exptl_crystal_colour     colourless
_exptl_crystal_size_max     0.36
_exptl_crystal_size_mid     0.23
_exptl_crystal_size_min     0.22
_exptl_crystal_density_diffrn     1.722
_exptl_crystal_density_meas     ?
_exptl_crystal_density_method     'not measured'
_exptl_crystal_F_000     228
_exptl_absorpt_coefficient_mu     4.603
_exptl_absorpt_correction_type     multi-scan
_exptl_absorpt_process_details     '(SADABS; Bruker, 2009)'
_exptl_absorpt_correction_T_min     0.298
_exptl_absorpt_correction_T_max     0.366
_exptl_special_details     ' '
_diffrn_ambient_temperature     296(2)
_diffrn_radiation_type     MoK\a
_diffrn_radiation_wavelength     0.71073
_diffrn_radiation_source     'fine-focus sealed tube'
_diffrn_radiation_monochromator     graphite
_diffrn_measurement_device_type     'Bruker Kappa APEXII CCD'
_diffrn_measurement_method     \w
_diffrn_detector_area_resol_mean     7.50
_diffrn_reflns_number     4331
_diffrn_reflns_av_R_equivalents     0.0233
_diffrn_reflns_av_sigmaI/netI     0.0387
_diffrn_reflns_theta_min     2.72
_diffrn_reflns_theta_max     28.30
_diffrn_reflns_theta_full     28.30
_diffrn_measured_fraction_theta_max     0.998
_diffrn_measured_fraction_theta_full     0.998
_diffrn_reflns_limit_h_min     -8
_diffrn_reflns_limit_h_max     8
_diffrn_reflns_limit_k_min     -6
_diffrn_reflns_limit_k_max     4
_diffrn_reflns_limit_l_min     -20
_diffrn_reflns_limit_l_max     20
_diffrn_standards_number     0
_diffrn_standards_interval_count     ?
_diffrn_standards_interval_time     ?
_diffrn_standards_decay_%     ?
_refine_special_details
;
Refinement of <i>F</i>^2^ against ALL reflections. The weighted <i>R</i>-factor
<i>wR</i> and goodness of fit <i>S</i> are based on <i>F</i>^2^, conventional
<i>R</i>-factors <i>R</i> are based on <i>F</i>, with <i>F</i> set to zero for
negative <i>F</i>^2^. The threshold expression of <i>F</i>^2^ >
\s(<i>F</i>^2^) is used only for calculating <i>R</i>-factors(gt) <i>etc</i>.
and is not relevant to the choice of reflections for refinement.
<i>R</i>-factors based on <i>F</i>^2^ are statistically about twice as large
as those based on <i>F</i>, and <i>R</i>- factors based on ALL data will be
even larger.
;
_reflns_number_total     1814
_reflns_number_gt     1677
_reflns_threshold_expression     I>2\s(I)
_refine_ls_structure_factor_coef     Fsqd
_refine_ls_matrix_type     full
_refine_ls_R_factor_all     0.0264
_refine_ls_R_factor_gt     0.0233
_refine_ls_wR_factor_gt     0.0575
_refine_ls_wR_factor_ref     0.0585
_refine_ls_goodness_of_fit_ref     1.059
_refine_ls_restrained_S_all     1.058
_refine_ls_number_reflns     1814
_refine_ls_number_parameters     115
_refine_ls_number_restraints     1
_refine_ls_hydrogen_treatment     mixed
_refine_ls_weighting_scheme     calc
_refine_ls_weighting_details
                 'calc w=1/[\s^2^(Fo^2^)+(0.0240P)^2^] where P=(Fo^2^+2Fc^2^)/3'
_atom_sites_solution_hydrogens     geom
_atom_sites_solution_primary     direct
_atom_sites_solution_secondary     difmap
_refine_ls_shift/su_max     0.000
_refine_ls_shift/su_mean     0.000
_refine_diff_density_max     0.443
_refine_diff_density_min     -0.473
_refine_ls_abs_structure_details     'Flack (1983), 583 Friedel pairs'
_refine_ls_abs_structure_Flack     0.007(11)
loop_
    _atom_type_symbol
    _atom_type_description
    _atom_type_scat_dispersion_real
    _atom_type_scat_dispersion_imag
    _atom_type_scat_source
    C C 0.0033 0.0016 ' International Tables Vol C Tables 4.2.6.8 and 6.1.1.4'
    H H 0.0000 0.0000 ' International Tables Vol C Tables 4.2.6.8 and 6.1.1.4'
    Br Br -0.2901 2.4595
                        ' International Tables Vol C Tables 4.2.6.8 and 6.1.1.4'
    N N 0.0061 0.0033 ' International Tables Vol C Tables 4.2.6.8 and 6.1.1.4'
    O O 0.0106 0.0060 ' International Tables Vol C Tables 4.2.6.8 and 6.1.1.4'
_computing_data_collection     'APEX2 (Bruker, 2009)'
_computing_cell_refinement     'SAINT (Bruker, 2009)'
_computing_data_reduction     'SAINT (Bruker, 2009)'
_computing_structure_solution     'SHELXS97 (Sheldrick, 2008)'
_computing_structure_refinement     'SHELXL97 (Sheldrick, 2008)'
_computing_molecular_graphics
                  'ORTEP-3 for Windows (Farrugia, 1997) and PLATON (Spek, 2009)'
_computing_publication_material
;
WinGX (Farrugia, 1999) and PLATON (Spek, 2009)
;
loop_
    _atom_site_type_symbol
    _atom_site_label
    _atom_site_fract_x
    _atom_site_fract_y
    _atom_site_fract_z
    _atom_site_U_iso_or_equiv
    _atom_site_thermal_displace_type
    _atom_site_calc_flag
    _atom_site_refinement_flags
    _atom_site_occupancy
    _atom_site_disorder_assembly
    _atom_site_disorder_group
    Br Br1 0.42290(4) 0.23371(7) 0.079620(10)
                                            0.04350(10)
                                                      Uani . . 1.000 . -16
    O O1 -0.1520(3) 0.7065(5) 0.38909(13) 0.0457(6) Uani . . 1.000 . -16
    N N1 -0.2370(4) 1.1385(4) 0.42196(15) 0.0364(7) Uani . . 1.000 . -16
    N N2 -0.3296(5) 1.0741(6) 0.49999(17) 0.0420(8) Uani . . 1.000 . -16
    C C1 0.2739(4) 0.4860(5) 0.14603(16) 0.0315(8) Uani . . 1.000 . -16
    C C2 0.0587(5) 0.5632(6) 0.11262(19) 0.0395(9) Uani . . 1.000 . -16
    C C3 -0.0499(4) 0.7519(8) 0.16041(16) 0.0407(8) Uani . . 1.000 . -16
    C C4 0.0518(5) 0.8638(5) 0.23979(17) 0.0362(8) Uani . . 1.000 . -16
    C C5 0.2669(5) 0.7798(7) 0.27159(17) 0.0416(12) Uani . . 1.000 . -16
    C C6 0.3788(5) 0.5900(6) 0.22578(17) 0.0381(8) Uani . . 1.000 . -16
    C C7 -0.0693(6) 1.0694(6) 0.2896(2) 0.0494(10) Uani . . 1.000 . -16
    C C8 -0.1528(4) 0.9529(5) 0.37211(16) 0.0289(7) Uani . . 1.000 . -16
    H H1 -0.23523 1.30826 0.40587 0.0437 Uiso . . 1.000 . -16
    H H2 -0.01156 0.49007 0.05918 0.0474 Uiso . . 1.000 . -16
    H H2A -0.416(5) 0.940(8) 0.491(2) 0.0503 Uiso . . 1.000 . -16
    H H2B -0.230(6) 1.040(8) 0.531(2) 0.0503 Uiso . . 1.000 . -16
    H H3 -0.19442 0.80410 0.13848 0.0488 Uiso . . 1.000 . -16
    H H5 0.33752 0.85271 0.32499 0.0500 Uiso . . 1.000 . -16
    H H6 0.52191 0.53407 0.24842 0.0457 Uiso . . 1.000 . -16
    H H7A -0.19487 1.14063 0.24952 0.0591 Uiso . . 1.000 . -16
    H H7B 0.02941 1.22250 0.30749 0.0591 Uiso . . 1.000 . -16
loop_
    _atom_site_aniso_label
    _atom_site_aniso_U_11
    _atom_site_aniso_U_22
    _atom_site_aniso_U_33
    _atom_site_aniso_U_12
    _atom_site_aniso_U_13
    _atom_site_aniso_U_23
    Br1 0.0503(2) 0.0403(2) 0.04330(10)
                                      0.0101(2) 0.01840(10)
                                                          -0.0001(2)
    O1 0.0663(11) 0.0214(11) 0.0547(10) 0.0035(12) 0.0269(9) 0.0049(11)
    N1 0.0533(14) 0.0226(11) 0.0367(11) 0.0007(9) 0.0184(10) 0.0019(8)
    N2 0.0511(16) 0.0378(14) 0.0407(14) 0.0000(12) 0.0193(12) -0.0020(11)
    C1 0.0367(13) 0.0284(14) 0.0315(12) 0.0012(10) 0.0123(10) 0.0007(10)
    C2 0.0393(14) 0.0426(17) 0.0356(13) 0.0034(12) 0.0021(12) -0.0016(12)
    C3 0.0373(11) 0.0407(16) 0.0442(12) 0.0084(16) 0.0063(10) 0.0062(17)
    C4 0.0523(16) 0.0247(13) 0.0352(13) 0.0029(11) 0.0185(12) 0.0034(10)
    C5 0.0488(14) 0.044(3) 0.0321(11) -0.0038(14) 0.0061(11) -0.0051(12)
    C6 0.0344(14) 0.0440(16) 0.0355(13) 0.0028(12) 0.0040(12) 0.0009(12)
    C7 0.077(2) 0.0298(16) 0.0479(17) 0.0083(15) 0.0319(16) 0.0057(13)
    C8 0.0312(12) 0.0221(13) 0.0338(12) 0.0001(10) 0.0064(10) -0.0008(9)
_geom_special_details
;
Bond distances, angles <i>etc</i>. have been calculated using the rounded
fractional coordinates. All su's are estimated from the variances of the
(full) variance-covariance matrix. The cell e.s.d.'s are taken into account in
the estimation of distances, angles and torsion angles
;
loop_
    _geom_bond_atom_site_label_1
    _geom_bond_atom_site_label_2
    _geom_bond_site_symmetry_1
    _geom_bond_site_symmetry_2
    _geom_bond_distance
    _geom_bond_publ_flag
    Br1 C1 . . 1.893(2) no
    O1 C8 . . 1.224(3) no
    N1 N2 . . 1.411(4) no
    N1 C8 . . 1.323(3) no
    N1 H1 . . 0.8600 no
    N2 H2B . . 0.73(3) no
    N2 H2A . . 0.84(4) no
    C1 C2 . . 1.387(4) no
    C1 C6 . . 1.379(4) no
    C2 C3 . . 1.389(4) no
    C3 C4 . . 1.382(4) no
    C4 C5 . . 1.390(4) no
    C4 C7 . . 1.503(4) no
    C5 C6 . . 1.387(4) no
    C7 C8 . . 1.520(4) no
    C2 H2 . . 0.9300 no
    C3 H3 . . 0.9300 no
    C5 H5 . . 0.9300 no
    C6 H6 . . 0.9300 no
    C7 H7A . . 0.9700 no
    C7 H7B . . 0.9700 no
loop_
    _geom_angle_atom_site_label_1
    _geom_angle_atom_site_label_2
    _geom_angle_atom_site_label_3
    _geom_angle_site_symmetry_1
    _geom_angle_site_symmetry_2
    _geom_angle_site_symmetry_3
    _geom_angle
    _geom_angle_publ_flag
    N2 N1 C8 . . . 123.8(2) no
    C8 N1 H1 . . . 118.00 no
    N2 N1 H1 . . . 118.00 no
    N1 N2 H2B . . . 101(3) no
    H2A N2 H2B . . . 112(4) no
    N1 N2 H2A . . . 111(2) no
    Br1 C1 C2 . . . 118.61(19) no
    Br1 C1 C6 . . . 120.2(2) no
    C2 C1 C6 . . . 121.2(2) no
    C1 C2 C3 . . . 118.8(2) no
    C2 C3 C4 . . . 121.5(3) no
    C3 C4 C7 . . . 120.3(3) no
    C3 C4 C5 . . . 118.1(3) no
    C5 C4 C7 . . . 121.6(3) no
    C4 C5 C6 . . . 121.7(3) no
    C1 C6 C5 . . . 118.7(3) no
    C4 C7 C8 . . . 114.0(2) no
    O1 C8 C7 . . . 123.0(2) no
    N1 C8 C7 . . . 114.4(2) no
    O1 C8 N1 . . . 122.5(2) no
    C1 C2 H2 . . . 121.00 no
    C3 C2 H2 . . . 121.00 no
    C2 C3 H3 . . . 119.00 no
    C4 C3 H3 . . . 119.00 no
    C4 C5 H5 . . . 119.00 no
    C6 C5 H5 . . . 119.00 no
    C1 C6 H6 . . . 121.00 no
    C5 C6 H6 . . . 121.00 no
    C4 C7 H7A . . . 109.00 no
    C4 C7 H7B . . . 109.00 no
    C8 C7 H7A . . . 109.00 no
    C8 C7 H7B . . . 109.00 no
    H7A C7 H7B . . . 108.00 no
loop_
    _geom_torsion_atom_site_label_1
    _geom_torsion_atom_site_label_2
    _geom_torsion_atom_site_label_3
    _geom_torsion_atom_site_label_4
    _geom_torsion_site_symmetry_1
    _geom_torsion_site_symmetry_2
    _geom_torsion_site_symmetry_3
    _geom_torsion_site_symmetry_4
    _geom_torsion
    _geom_torsion_publ_flag
    N2 N1 C8 O1 . . . . 1.3(4) no
    N2 N1 C8 C7 . . . . 178.1(3) no
    Br1 C1 C2 C3 . . . . -178.9(2) no
    C6 C1 C2 C3 . . . . 1.0(4) no
    Br1 C1 C6 C5 . . . . 178.4(2) no
    C2 C1 C6 C5 . . . . -1.5(4) no
    C1 C2 C3 C4 . . . . 0.2(5) no
    C2 C3 C4 C5 . . . . -0.7(4) no
    C2 C3 C4 C7 . . . . 179.5(3) no
    C3 C4 C5 C6 . . . . 0.1(4) no
    C7 C4 C5 C6 . . . . 179.9(3) no
    C3 C4 C7 C8 . . . . 104.7(3) no
    C5 C4 C7 C8 . . . . -75.1(4) no
    C4 C5 C6 C1 . . . . 1.0(4) no
    C4 C7 C8 O1 . . . . -10.6(4) no
    C4 C7 C8 N1 . . . . 172.7(2) no
loop_
    _geom_hbond_atom_site_label_D
    _geom_hbond_atom_site_label_H
    _geom_hbond_atom_site_label_A
    _geom_hbond_site_symmetry_A
    _geom_hbond_distance_DH
    _geom_hbond_distance_HA
    _geom_hbond_distance_DA
    _geom_hbond_angle_DHA
    _geom_hbond_publ_flag
    N1 H1 O1 1_565 0.86 2.02 2.863(3) 165 yes
    N2 H2A N2 2_446 0.84(4) 2.37(4) 3.192(4) 167(3) yes
    N2 H2B O1 2_556 0.73(3) 2.59(4) 3.230(3) 147(4) yes
_iucr_refine_instructions_details
;
TITL SA6FSD_0m in P2(1)
CELL 0.71073 6.0798 4.8565 15.1126 90.000 98.003 90.000
ZERR 2.00 0.0002 0.0001 0.0005 0.000 0.002 0.000
LATT -1
SYMM -x, y+1/2, -z
SFAC C  H  N  O  Br
UNIT 16  18  4  2  2
L.S. 40
ACTA
BOND $H
HTAB
CONF
LIST 4
FMAP 2
PLAN 10
TEMP 23.000
MPLA 8 C1 C2 C3 C4 C5 C6 C7 BR1
MPLA 4 O1 C8 N1 N2
WGHT    0.023600
FVAR       0.35351
BR1   5    0.422904    0.233711    0.079620    11.00000    0.05030    0.04029 =
         0.04328   -0.00011    0.01838    0.01008
C1    1    0.273907    0.485956    0.146037    11.00000    0.03675    0.02837 =
         0.03140    0.00075    0.01231    0.00129
C2    1    0.058765    0.563169    0.112625    11.00000    0.03919    0.04263 =
         0.03563   -0.00160    0.00209    0.00342
AFIX  43
H2    2   -0.011523    0.490018    0.059188    11.00000   -1.20000
AFIX   0
C3    1   -0.049893    0.751781    0.160417    11.00000    0.03730    0.04090 =
         0.04420    0.00612    0.00628    0.00859
AFIX  43
H3    2   -0.194423    0.803891    0.138492    11.00000   -1.20000
AFIX   0
C4    1    0.051772    0.863791    0.239782    11.00000    0.05235    0.02469 =
         0.03517    0.00344    0.01854    0.00292
C5    1    0.266858    0.779790    0.271592    11.00000    0.04886    0.04398 =
         0.03222   -0.00503    0.00615   -0.00379
AFIX  43
H5    2    0.337525    0.852764    0.324991    11.00000   -1.20000
AFIX   0
C6    1    0.378788    0.590044    0.225785    11.00000    0.03449    0.04401 =
         0.03554    0.00085    0.00400    0.00274
AFIX  43
H6    2    0.521876    0.534066    0.248425    11.00000   -1.20000
AFIX   0
C7    1   -0.069295    1.069411    0.289620    11.00000    0.07680    0.02976 =
         0.04790    0.00564    0.03191    0.00824
AFIX  23
H7A   2   -0.194849    1.140671    0.249521    11.00000   -1.20000
H7B   2    0.029428    1.222501    0.307504    11.00000   -1.20000
AFIX   0
C8    1   -0.152861    0.952842    0.372113    11.00000    0.03127    0.02206 =
         0.03385   -0.00078    0.00636    0.00019
N1    3   -0.237055    1.138526    0.421959    11.00000    0.05326    0.02262 =
         0.03663    0.00187    0.01841    0.00072
AFIX  43
H1    2   -0.235347    1.308273    0.405861    11.00000   -1.20000
AFIX   0
N2    3   -0.329493    1.073966    0.500026    11.00000    0.05162    0.03775 =
         0.04068   -0.00191    0.01986    0.00022
H2A   2   -0.415988    0.939236    0.491742    11.00000   -1.20000
H2C   2   -0.229159    1.038758    0.530831    11.00000   -1.20000
O1    4   -0.151959    0.706614    0.389101    11.00000    0.06624    0.02145 =
         0.05467    0.00485    0.02681    0.00348
HKLF 4 1 1 0 0 0 1 0 0 0 1
REM  SA6FSD_0m in P2(1)
REM R1 =  0.0233 for   1677 Fo > 4sig(Fo)  and  0.0265 for all   1814 data
REM    115 parameters refined using      1 restraints
END
WGHT      0.0236      0.0000
REM Highest difference peak  0.443,  deepest hole -0.473,  1-sigma level  0.077
Q1    1   0.4901  0.2344  0.1303  11.00000  0.05    0.44
Q2    1   0.5761  0.2323  0.3026  11.00000  0.05    0.24
Q3    1  -0.3017  0.7837  0.1404  11.00000  0.05    0.22
Q4    1  -0.0993  0.7288  0.4389  11.00000  0.05    0.21
Q5    1  -0.4206  1.1088  0.1798  11.00000  0.05    0.21
Q6    1  -0.3923  0.6423  0.1402  11.00000  0.05    0.21
Q7    1  -0.3164  0.9464  0.0901  11.00000  0.05    0.20
Q8    1  -0.4476  1.0960  0.2454  11.00000  0.05    0.19
Q9    1  -0.2834  0.6245  0.1566  11.00000  0.05    0.19
Q10   1   0.0675  0.5819 -0.0613  11.00000  0.05    0.19
;
