# Supplementary material for: 2-(4-Bromo­phen­yl)acetohydrazide
Source: Acta Crystallogr Sect E Struct Rep Online. 2012 Jun 30;68(Pt 7):o2269. doi: 10.1107/S1600536812027006 (PMC3394052; doi:10.1107/S1600536812027006)
Supplement: Supplementary file 2 [file e-68-o2269-Isup2.hkl]

#
# h,k,l, Fc-squared, Fo-squared, sigma(Fo-squared) and status flag
#
data_I
_shelx_title ' SA6FSD_0m in P2(1)'
_shelx_refln_list_code          4
_shelx_F_calc_maximum      102.87
_exptl_crystal_F_000       228.00
_reflns_d_resolution_high  0.7496
 
loop_
 _symmetry_equiv_pos_as_xyz
 'x, y, z'
 '-x, y+1/2, -z'
 
_cell_length_a     6.0798
_cell_length_b     4.8565
_cell_length_c    15.1126
_cell_angle_alpha  90.000
_cell_angle_beta   98.003
_cell_angle_gamma  90.000
 
_shelx_F_squared_multiplier     1.000
 
loop_
 _refln_index_h
 _refln_index_k
 _refln_index_l
 _refln_F_squared_calc
 _refln_F_squared_meas
 _refln_F_squared_sigma
 _refln_observed_status
   0  -6   0      122.85      129.50     10.25 o
   1  -6   0       32.66       36.98      5.76 o
   2  -6   0       76.19       82.28      9.20 o
   3  -6   0        1.52        7.92      5.44 o
   1  -5   0      149.15      157.04     11.13 o
   2  -5   0       62.77       62.27      6.56 o
   3  -5   0      137.71      133.59     10.97 o
   4  -5   0      101.33      106.61     10.17 o
   5  -5   0       26.62       26.19      3.44 o
   0  -4   0      545.97      508.65     29.29 o
   1  -4   0      333.67      320.97     10.06 o
   2  -4   0       91.98       96.41      4.50 o
   3  -4   0       75.71       81.53      3.37 o
   4  -4   0       41.46       43.23      3.54 o
   5  -4   0       50.36       51.44      4.67 o
   6  -4   0       29.56       30.47      4.97 o
   1  -3   0      875.03      925.21     20.52 o
   2  -3   0      357.76      359.96      8.54 o
   3  -3   0     1152.99     1164.47     24.16 o
   4  -3   0      102.97      106.47      5.48 o
   5  -3   0      123.01      119.46      5.46 o
   6  -3   0        3.79       -0.77      2.63 o
   7  -3   0        1.81        0.32      2.17 o
   0  -2   0     2814.50     2768.05     95.75 o
   1  -2   0     1187.69     1226.69     24.60 o
   2  -2   0      447.53      495.89     10.53 o
   3  -2   0       89.60       95.02      2.45 o
   4  -2   0       78.20       69.35      3.36 o
   5  -2   0      210.69      193.66      8.12 o
   6  -2   0      144.68      143.33      6.54 o
   7  -2   0       39.34       38.84      3.62 o
   1  -1   0     1156.37     1172.41     24.38 o
   2  -1   0      586.52      608.02     13.55 o
   3  -1   0     1935.32     1915.20     54.44 o
   4  -1   0     1044.76     1073.07     41.70 o
   5  -1   0       71.26       71.19      4.16 o
   6  -1   0       22.15       20.04      2.49 o
   7  -1   0        0.80       -0.35      2.60 o
   1   0   0      330.79      335.41      8.58 o
   2   0   0      277.78      302.60      7.84 o
   3   0   0       12.72       16.17      1.40 o
   4   0   0       88.23       79.19      3.71 o
   5   0   0      191.74      174.97      7.24 o
   6   0   0      227.06      229.37      9.45 o
   7   0   0       58.46       71.02      4.81 o
   8   0   0       15.12       16.00      3.50 o
   1   1   0     1460.79     1477.13     25.99 o
   2   1   0      599.18      617.60     17.15 o
   3   1   0     1955.79     1999.56     54.46 o
   4   1   0     1000.23     1004.94     37.69 o
   5   1   0       69.37       69.67      3.90 o
   6   1   0       20.51       20.49      2.66 o
   7   1   0        0.11       -1.45      2.57 o
   1   2   0     1142.58     1193.64     30.84 o
   2   2   0      490.55      537.31     18.42 o
   3   2   0       90.34       92.99      3.99 o
   4   2   0       64.82       56.49      3.31 o
   5   2   0      209.43      210.06      8.23 o
   6   2   0      140.75      143.59      6.62 o
   7   2   0       49.07       52.79      3.96 o
   1   3   0      842.20      914.64     33.14 o
   2   3   0      406.73      417.73     19.29 o
   3   3   0     1155.14     1185.34     42.31 o
   4   3   0      115.36      116.58      5.01 o
   5   3   0      124.46      120.78      8.00 o
  -3  -6   1       13.03       13.93      5.44 o
  -2  -6   1        0.58        1.76      4.48 o
  -1  -6   1       20.62       17.45      4.40 o
   0  -6   1       65.09       58.37      4.62 o
   1  -6   1       52.56       50.67      6.64 o
   2  -6   1       73.87       73.72      8.08 o
  -5  -5   1       13.16        3.36      5.44 o
  -4  -5   1       21.16       20.33      5.52 o
  -3  -5   1      101.19      101.73      8.80 o
  -2  -5   1      322.28      311.03     19.13 o
  -1  -5   1      100.92       99.25      5.54 o
   0  -5   1       16.30       17.86      2.65 o
   1  -5   1       45.98       41.22      5.12 o
   2  -5   1       44.97       48.50      5.92 o
   3  -5   1      144.50      147.27     12.01 o
   4  -5   1       56.20       61.27      4.40 o
   5  -5   1       42.95       45.07      4.07 o
  -6  -4   1      105.84       99.29     10.84 o
  -5  -4   1      120.36      117.07      7.27 o
  -4  -4   1       49.86       47.84      2.82 o
  -3  -4   1       93.60       90.41      3.54 o
  -2  -4   1       16.61       28.73      4.00 o
  -1  -4   1      364.56      369.42     10.96 o
   0  -4   1      510.85      499.56     15.20 o
   1  -4   1      553.34      531.58     19.17 o
   2  -4   1      366.55      378.10     11.42 o
   3  -4   1        4.40        4.76      1.07 o
   4  -4   1       47.72       45.33      2.72 o
   5  -4   1        1.11       -1.40      2.46 o
   6  -4   1       18.27       13.40      4.71 o
  -7  -3   1       19.08       19.37      3.06 o
  -6  -3   1       36.68       37.78      4.40 o
  -5  -3   1       27.08       23.78      3.77 o
  -4  -3   1      118.70      110.44      4.95 o
  -3  -3   1      616.42      656.69     16.15 o
  -2  -3   1      921.73      949.99     21.41 o
  -1  -3   1      705.74      720.33     15.06 o
   0  -3   1      290.62      280.00      8.13 o
   1  -3   1      119.88      124.87      4.00 o
   2  -3   1      153.25      159.69      3.93 o
   3  -3   1      573.68      572.31     11.97 o
   4  -3   1      388.35      389.57     12.30 o
   5  -3   1      272.65      281.29     10.98 o
   6  -3   1       19.26       15.45      4.13 o
   7  -3   1        6.58        7.78      2.43 o
  -7  -2   1       24.23       22.21      3.00 o
  -6  -2   1      136.02      126.36      6.17 o
  -5  -2   1      234.47      221.30      9.51 o
  -4  -2   1      590.85      580.04     20.80 o
  -3  -2   1      173.57      174.85      4.37 o
  -2  -2   1       42.56       45.09      1.24 o
  -1  -2   1     1157.65     1167.05     23.47 o
   0  -2   1     1324.46     1299.35     39.18 o
   1  -2   1     1760.69     1733.84     36.77 o
   2  -2   1     1949.65     2036.96     40.43 o
   3  -2   1      223.35      222.74      7.79 o
   4  -2   1       11.09       13.78      1.32 o
   5  -2   1       99.01      102.82      4.84 o
   6  -2   1       33.69       34.08      2.97 o
   7  -2   1       45.76       46.52      3.85 o
  -7  -1   1       35.74       39.50      3.88 o
  -6  -1   1       18.47       16.52      2.37 o
  -5  -1   1       80.14       84.07      5.08 o
  -4  -1   1      292.93      294.79     11.18 o
  -3  -1   1     1017.64     1026.36     36.96 o
  -2  -1   1     3136.95     3169.99     69.36 o
  -1  -1   1     4220.07     3903.74     77.11 o
   0  -1   1       86.64       89.24      1.94 o
   1  -1   1      790.38      784.96     15.47 o
   2  -1   1      988.11     1052.98     23.08 o
   3  -1   1      407.81      389.00     11.93 o
   4  -1   1      465.57      480.15     16.64 o
   5  -1   1      430.64      417.77     16.41 o
   6  -1   1       44.52       46.98      3.50 o
   7  -1   1        4.84        3.30      2.63 o
  -8   0   1        4.57        2.92      3.22 o
  -7   0   1       10.66       15.15      2.80 o
  -6   0   1      267.23      268.79     10.81 o
  -5   0   1      592.14      590.06     25.29 o
  -4   0   1      118.90      103.07      4.50 o
  -3   0   1      424.86      430.63     15.85 o
  -2   0   1        4.83        4.43      0.48 o
  -1   0   1      703.67      713.88     18.17 o
   1   0   1     3453.13     3238.62     82.54 o
   2   0   1     8377.59     7198.24    183.11 o
   3   0   1      117.76      108.81      4.47 o
   4   0   1        0.78        0.83      1.30 o
   5   0   1        6.04        6.91      1.78 o
   6   0   1      186.75      181.37      7.81 o
   7   0   1       76.02       71.76      4.72 o
  -7   1   1       37.31       41.06      3.68 o
  -6   1   1       21.88       17.81      2.43 o
  -5   1   1       85.40       93.18      4.36 o
  -4   1   1      278.19      294.59     11.21 o
  -3   1   1      977.88     1017.64     36.96 o
  -2   1   1     3049.83     3088.81     87.84 o
  -1   1   1     4348.56     4086.62     74.09 o
   1   1   1      798.45      822.75     20.31 o
   2   1   1      994.16     1034.46     29.22 o
   3   1   1      471.73      454.22     11.97 o
   4   1   1      444.43      481.52     13.66 o
   5   1   1      462.61      455.06     16.50 o
   6   1   1       47.06       52.63      3.71 o
   7   1   1        3.53        3.81      2.63 o
  -7   2   1       24.68       24.40      3.17 o
  -6   2   1      136.80      149.91      6.45 o
  -5   2   1      267.19      263.22      9.62 o
  -4   2   1      559.31      548.03     20.77 o
  -3   2   1      168.79      169.48      6.68 o
  -2   2   1       39.05       42.19      2.12 o
  -1   2   1     1118.97     1147.00     30.36 o
   0   2   1     1494.35     1481.31     91.65 o
   1   2   1     1885.85     1870.57     41.85 o
   2   2   1     1738.99     1795.05     70.83 o
   3   2   1      195.41      194.18      8.12 o
   4   2   1       10.41       12.66      1.72 o
   5   2   1       90.84       95.74      4.78 o
   6   2   1       24.76       27.51      2.94 o
   7   2   1       43.53       48.34      5.52 o
  -5   3   1       17.42       16.09      3.12 o
  -4   3   1       89.24       91.58      4.58 o
  -3   3   1      721.68      765.29     25.07 o
  -2   3   1      902.25      946.15     48.42 o
  -1   3   1      706.10      719.14     18.92 o
   0   3   1      240.60      237.41      9.40 o
   1   3   1      115.48      124.14      6.64 o
   3   3   1      574.12      564.44     20.88 o
   4   3   1      466.16      483.95     15.99 o
   5   3   1      258.82      275.34     15.69 o
  -1   4   1      304.00      308.07     20.89 o
  -3  -6   2       72.05       80.84      8.96 o
  -2  -6   2       15.06       16.25      4.80 o
  -1  -6   2       16.42       16.33      4.40 o
   0  -6   2       14.23       20.09      5.04 o
   1  -6   2       55.01       61.07      7.36 o
   2  -6   2       33.05       30.98      6.64 o
  -5  -5   2       17.88       14.01      5.60 o
  -4  -5   2       31.36       32.02      5.84 o
  -3  -5   2       92.44       95.49      8.64 o
  -2  -5   2       77.62       72.28      6.88 o
  -1  -5   2      228.45      226.99      7.57 o
   0  -5   2      266.11      260.44      8.57 o
   1  -5   2       42.15       41.19      4.16 o
   2  -5   2       11.85        9.30      2.24 o
   3  -5   2        9.46       11.02      2.50 o
   4  -5   2       71.14       65.58      6.84 o
  -6  -4   2       80.79       77.98      5.77 o
  -5  -4   2       64.35       66.09      3.54 o
  -4  -4   2      361.04      371.52     11.93 o
  -3  -4   2      137.52      142.18      6.37 o
  -2  -4   2        1.84        0.99      1.08 o
  -1  -4   2       65.59       65.39      3.07 o
   0  -4   2      207.60      189.70      6.28 o
   1  -4   2      400.44      399.22     13.95 o
   2  -4   2      503.61      501.10     14.94 o
   3  -4   2      153.36      150.30      4.48 o
   4  -4   2       74.63       78.10      3.42 o
   5  -4   2       23.85       15.73      2.82 o
   6  -4   2        7.59        4.83      5.22 o
  -7  -3   2       38.25       40.40      3.73 o
  -6  -3   2       23.48       23.71      2.80 o
  -5  -3   2       51.52       46.27      5.92 o
  -4  -3   2       26.46       25.34      1.89 o
  -3  -3   2      117.65      124.71      2.98 o
  -2  -3   2      946.27      946.38     19.61 o
  -1  -3   2     1067.83     1088.73     23.59 o
   0  -3   2     1403.22     1433.99     35.94 o
   1  -3   2      102.82      100.39      3.36 o
   2  -3   2       20.70       21.78      1.04 o
   3  -3   2       28.90       24.89      1.31 o
   4  -3   2      273.14      268.11      7.75 o
   5  -3   2       97.10       96.02      5.01 o
   6  -3   2      124.10      120.36      5.97 o
  -7  -2   2        4.91        4.74      2.71 o
  -6  -2   2       98.06       95.80      5.21 o
  -5  -2   2      207.96      210.31      8.49 o
  -4  -2   2     1056.75     1051.53     39.84 o
  -3  -2   2      423.53      424.02      8.15 o
  -2  -2   2      243.07      253.13      5.32 o
  -1  -2   2      333.41      393.96     10.25 o
   0  -2   2      629.89      658.72     15.87 o
   1  -2   2     1127.84     1130.05     24.26 o
   2  -2   2     1476.39     1494.54     31.19 o
   3  -2   2      767.13      789.58     17.91 o
   4  -2   2      276.63      283.60      8.14 o
   5  -2   2       11.70       10.99      1.28 o
   6  -2   2       22.21       21.86      2.92 o
   7  -2   2       28.78       26.56      3.39 o
  -8  -1   2       32.45       39.14      5.84 o
  -7  -1   2      158.63      160.91      7.50 o
  -6  -1   2       44.77       38.98      3.11 o
  -5  -1   2       39.07       38.52      2.69 o
  -4  -1   2        0.93        1.31      1.32 o
  -3  -1   2     1482.25     1567.16     42.97 o
  -2  -1   2     1296.34     1330.72     28.98 o
  -1  -1   2     4788.02     4419.52     88.76 o
   0  -1   2     2446.68     2405.20    152.08 o
   1  -1   2     1103.14     1106.85     22.79 o
   2  -1   2       54.01       54.03      1.71 o
   3  -1   2      114.18      104.72      4.19 o
   4  -1   2      659.02      648.51     17.94 o
   5  -1   2      295.04      283.89     11.15 o
   6  -1   2       62.85       64.98      4.26 o
   7  -1   2       39.43       42.06      3.76 o
  -8   0   2        3.67        0.92      3.19 o
  -7   0   2        7.35        7.24      2.60 o
  -6   0   2       78.81       79.05      4.44 o
  -5   0   2      379.43      384.11     14.55 o
  -4   0   2     1167.68     1140.68     41.37 o
  -3   0   2      694.43      667.91     24.31 o
  -2   0   2      276.64      281.34      7.32 o
  -1   0   2      361.19      393.54     11.69 o
   0   0   2      102.43      100.79      2.59 o
   1   0   2    10581.49     7700.92    225.77 o
   2   0   2      399.86      386.91     10.05 o
   3   0   2     1317.10     1423.14     51.36 o
   4   0   2      296.60      285.72     10.92 o
   5   0   2        3.37        2.76      1.75 o
   6   0   2        0.39       -1.50      2.06 o
   7   0   2       40.65       40.14      3.76 o
  -8   1   2       29.49       34.50      5.68 o
  -7   1   2      155.65      162.70      7.56 o
  -6   1   2       48.26       48.56      3.48 o
  -5   1   2       30.22       26.06      2.35 o
  -4   1   2        1.75        1.66      1.22 o
  -3   1   2     1423.10     1519.38     42.94 o
  -2   1   2     1255.91     1291.44     36.66 o
  -1   1   2     4742.09     4436.44    105.03 o
   0   1   2     2979.10     2823.41     72.90 o
   1   1   2      962.55      986.55     26.88 o
   2   1   2       52.68       51.23      2.43 o
   3   1   2       97.29       92.00      4.13 o
   4   1   2      629.97      620.16     17.91 o
   5   1   2      293.98      285.82     11.15 o
   6   1   2       72.50       76.93      4.56 o
   7   1   2       45.51       47.67      3.96 o
  -7   2   2        6.15        7.63      2.79 o
  -6   2   2      110.17      116.66      5.38 o
  -5   2   2      198.19      214.64      8.57 o
  -4   2   2     1138.01     1144.03     39.87 o
  -3   2   2      369.44      366.14     15.05 o
  -2   2   2      223.04      232.36     13.13 o
  -1   2   2      352.73      414.80      9.73 o
   0   2   2      530.07      564.87     18.75 o
   1   2   2     1031.31     1022.83     28.37 o
   2   2   2     1609.39     1616.18     54.67 o
   3   2   2      791.07      798.82     28.69 o
   4   2   2      261.30      264.94     10.56 o
   5   2   2        9.91        8.30      1.92 o
   6   2   2       18.65       16.28      2.57 o
   7   2   2       28.19       35.30      5.20 o
  -5   3   2       50.38       50.99      4.96 o
  -4   3   2       25.77       28.56      2.76 o
  -2   3   2      933.35      976.09     48.58 o
  -1   3   2     1210.14     1216.47     34.71 o
   0   3   2     1318.10     1312.25     71.48 o
   1   3   2      102.85       97.81      5.60 o
   2   3   2       25.31       24.18      1.65 o
   3   3   2       13.67       14.09      2.40 o
   4   3   2      250.96      245.12     10.04 o
   5   3   2      117.93      119.82      7.20 o
  -1   4   2       74.92       76.20      4.96 o
  -2  -6   3       44.97       44.34      5.92 o
  -1  -6   3       23.91       23.18      3.33 o
   0  -6   3        0.17        5.28      4.72 o
   1  -6   3       31.60       34.82      6.48 o
   2  -6   3       28.84       31.38      6.80 o
  -5  -5   3       40.75       41.30      6.64 o
  -4  -5   3       11.13       11.77      4.64 o
  -3  -5   3       13.14       14.01      4.24 o
  -2  -5   3       83.14       83.82      5.00 o
  -1  -5   3      345.74      333.48     10.62 o
   0  -5   3       50.17       45.57      2.73 o
   1  -5   3      212.38      206.80      8.52 o
   2  -5   3       84.34       80.74      7.72 o
   3  -5   3        1.40        2.34      1.81 o
   4  -5   3       18.41       18.87      2.18 o
  -6  -4   3       13.00       14.37      2.50 o
  -5  -4   3      129.32      133.55      5.32 o
  -4  -4   3      258.29      279.65     11.62 o
  -3  -4   3      191.20      199.35      6.42 o
  -2  -4   3      573.58      564.15     16.64 o
  -1  -4   3       73.15       73.89      2.19 o
   0  -4   3       38.66       38.47      1.39 o
   1  -4   3      157.40      158.35      5.19 o
   2  -4   3      419.67      405.69     12.24 o
   3  -4   3      239.47      232.55      6.43 o
   4  -4   3       43.45       44.47      3.12 o
   5  -4   3       41.73       39.06      5.89 o
   6  -4   3        1.87       -0.13      2.97 o
  -7  -3   3       67.27       68.64      5.76 o
  -6  -3   3      104.82      103.61      5.38 o
  -5  -3   3      117.69      118.00      9.16 o
  -4  -3   3        1.61        1.93      1.32 o
  -3  -3   3       13.75       14.71      0.93 o
  -2  -3   3      273.59      282.93      6.77 o
  -1  -3   3      595.35      590.00     13.03 o
   0  -3   3      863.27      861.85     22.20 o
   1  -3   3      883.68      906.63     25.98 o
   2  -3   3      275.57      275.52      6.52 o
   3  -3   3       44.69       44.44      2.11 o
   4  -3   3       71.72       69.40      2.69 o
   5  -3   3       41.82       38.79      2.72 o
   6  -3   3       87.85       85.53      6.52 o
  -7  -2   3        0.49        0.89      2.50 o
  -6  -2   3       18.75       17.24      2.48 o
  -5  -2   3       84.54       85.78      4.01 o
  -4  -2   3      641.65      646.63     21.60 o
  -3  -2   3     1392.95     1439.38     27.90 o
  -2  -2   3     2186.62     2341.11     48.39 o
  -1  -2   3       95.83      108.46      2.85 o
   0  -2   3      143.05      144.36      3.25 o
   1  -2   3      297.86      297.81      7.45 o
   2  -2   3      674.29      643.96     13.50 o
   3  -2   3      870.39      876.67     18.08 o
   4  -2   3      495.51      494.68     14.40 o
   5  -2   3       51.55       55.90      3.22 o
   6  -2   3        3.34        1.07      2.21 o
   7  -2   3        3.35        4.84      2.68 o
  -8  -1   3       10.40       11.21      4.56 o
  -7  -1   3       76.71       81.80      4.87 o
  -6  -1   3      247.66      238.57     10.13 o
  -5  -1   3      458.86      446.75     16.95 o
  -4  -1   3      137.75      139.72      5.15 o
  -3  -1   3        1.20        1.02      0.56 o
  -2  -1   3      590.65      596.22     13.80 o
  -1  -1   3     6172.80     5507.90    129.13 o
   0  -1   3     3888.25     3488.45    109.49 o
   1  -1   3     2501.04     2426.80     52.07 o
   2  -1   3      500.37      546.81     14.62 o
   3  -1   3       81.00       88.01      3.79 o
   4  -1   3       46.93       46.26      2.91 o
   5  -1   3      139.57      134.76      5.46 o
   6  -1   3      178.11      170.03      7.87 o
   7  -1   3       30.39       35.15      6.36 o
  -8   0   3       11.64       12.37      3.38 o
  -7   0   3        2.85        1.28      2.56 o
  -6   0   3       13.19       13.37      2.40 o
  -5   0   3      395.89      395.12     14.94 o
  -4   0   3      776.99      794.94     29.03 o
  -3   0   3      766.74      751.36     27.34 o
  -2   0   3     1943.17     1934.54     49.14 o
  -1   0   3        3.63        2.94      0.54 o
   0   0   3      217.77      229.22      5.84 o
   1   0   3      113.06      134.04      3.60 o
   2   0   3     1802.51     1770.74     63.73 o
   3   0   3     2724.32     2710.49     97.46 o
   4   0   3      215.18      208.61      8.26 o
   5   0   3      128.35      133.43      5.97 o
   6   0   3       18.33       14.43      2.46 o
   7   0   3        8.55       10.45      3.48 o
  -8   1   3       16.30       20.89      4.96 o
  -7   1   3       70.69       76.67      5.10 o
  -6   1   3      263.45      266.49     10.30 o
  -5   1   3      449.15      456.11     17.01 o
  -4   1   3       96.42      102.68      5.04 o
  -3   1   3        3.08        3.22      0.58 o
  -2   1   3      533.68      533.71     30.01 o
  -1   1   3     5592.04     5181.31    126.77 o
   0   1   3     4053.35     3676.64     87.55 o
   1   1   3     2464.14     2401.00     61.36 o
   2   1   3      664.23      651.20     29.21 o
   3   1   3       78.79       81.41      3.73 o
   4   1   3       49.78       47.46      2.89 o
   5   1   3      108.21      101.06      5.35 o
   6   1   3      192.03      194.90      8.12 o
   7   1   3       29.36       37.16      4.12 o
  -7   2   3        1.29        2.92      2.57 o
  -6   2   3       16.16       18.87      2.60 o
  -5   2   3       58.32       61.26      4.05 o
  -4   2   3      738.88      761.02     25.44 o
  -3   2   3     1365.86     1423.51     73.24 o
  -2   2   3     2383.67     2499.08    120.30 o
   0   2   3      151.79      153.22      4.07 o
   1   2   3      366.36      354.65      8.65 o
   2   2   3      701.88      673.81     23.60 o
   3   2   3      768.29      790.85     30.99 o
   4   2   3      526.49      515.54     18.68 o
   5   2   3       40.96       45.69      3.48 o
   6   2   3        4.66        3.70      2.35 o
   7   2   3        5.20        6.80      4.08 o
  -5   3   3       96.04      105.65      7.60 o
  -4   3   3        4.89        3.60      2.24 o
  -3   3   3       17.08       17.05      2.16 o
  -2   3   3      326.35      326.24     15.21 o
  -1   3   3      505.36      502.34     21.82 o
   0   3   3      893.90      871.23     44.18 o
   1   3   3      860.98      885.13     27.57 o
   2   3   3      269.61      273.90     10.27 o
   3   3   3       46.06       48.50      2.71 o
   4   3   3       73.53       67.87      5.36 o
   5   3   3       46.58       49.78      4.64 o
  -1   4   3       85.42       86.52      5.52 o
  -2  -6   4       96.11       95.17      8.72 o
  -1  -6   4       28.14       28.75      2.67 o
   0  -6   4        1.59        0.24      2.49 o
   1  -6   4        4.00        5.10      2.65 o
   2  -6   4       11.22        9.70      3.28 o
  -4  -5   4       59.66       73.96      8.08 o
  -3  -5   4       23.45       22.17      4.16 o
  -2  -5   4       12.46       12.75      2.27 o
  -1  -5   4       33.61       33.47      2.42 o
   0  -5   4      262.05      262.04     10.32 o
   1  -5   4      229.82      222.01      8.99 o
   2  -5   4       62.82       61.61      4.07 o
   3  -5   4       31.74       34.02      2.57 o
   4  -5   4        6.89        5.91      2.03 o
  -6  -4   4        3.37        4.09      2.84 o
  -5  -4   4       16.91       14.61      2.75 o
  -4  -4   4       43.79       46.55      3.43 o
  -3  -4   4      443.34      465.29     13.89 o
  -2  -4   4      338.03      333.43     10.14 o
  -1  -4   4      189.93      183.74      5.17 o
   0  -4   4      491.86      481.68     12.72 o
   1  -4   4       22.77       21.41      1.58 o
   2  -4   4      105.04      107.96      4.01 o
   3  -4   4      278.58      274.58      7.60 o
   4  -4   4      147.78      146.95      6.15 o
   5  -4   4       42.88       41.01      4.82 o
  -7  -3   4       29.91       27.98      5.86 o
  -6  -3   4      110.50      105.27      7.77 o
  -5  -3   4      288.20      278.96     11.11 o
  -4  -3   4      308.37      321.87      8.30 o
  -3  -3   4       34.19       34.44      1.91 o
  -2  -3   4      145.16      147.40      3.55 o
  -1  -3   4      304.25      295.13      6.48 o
   0  -3   4      806.46      792.93     21.03 o
   1  -3   4      718.59      738.29     16.14 o
   2  -3   4      268.48      271.58      5.81 o
   3  -3   4      113.74      110.82      3.47 o
   4  -3   4       12.38       10.64      1.35 o
   5  -3   4       33.47       30.06      2.41 o
   6  -3   4       21.71       22.33      2.92 o
  -7  -2   4       12.86       14.60      2.88 o
  -6  -2   4       27.18       24.55      2.74 o
  -5  -2   4       44.96       41.76      2.86 o
  -4  -2   4      183.24      191.34      5.22 o
  -3  -2   4      942.64      969.44     20.42 o
  -2  -2   4     1457.95     1451.01     30.25 o
  -1  -2   4     1954.23     2069.92     47.83 o
   0  -2   4      434.95      443.12     13.56 o
   1  -2   4      372.74      415.47      9.69 o
   2  -2   4       74.67       65.15      1.80 o
   3  -2   4      415.48      411.72      9.13 o
   4  -2   4      381.19      363.92      9.85 o
   5  -2   4      233.69      224.37      7.97 o
   6  -2   4       24.72       25.93      2.94 o
   7  -2   4        1.72        0.24      2.77 o
  -7  -1   4       65.08       67.33      6.36 o
  -6  -1   4      164.67      172.86      7.53 o
  -5  -1   4      366.99      359.02     14.80 o
  -4  -1   4      588.78      582.00     16.08 o
  -3  -1   4      375.78      420.03     11.71 o
  -2  -1   4     1106.63     1238.61     32.46 o
  -1  -1   4       99.69      103.96      2.71 o
   0  -1   4     2862.74     2771.11     81.65 o
   1  -1   4     3431.83     3277.55     70.65 o
   2  -1   4     1824.52     1841.34     52.06 o
   3  -1   4      308.09      299.26     11.49 o
   4  -1   4       21.07       21.35      2.08 o
   5  -1   4       81.27       83.51      3.06 o
   6  -1   4       57.37       58.31      4.02 o
   7  -1   4       27.03       31.49      3.48 o
  -8   0   4       33.71       40.47      4.10 o
  -7   0   4       73.11       68.61      4.69 o
  -6   0   4        9.26        9.18      2.29 o
  -5   0   4       81.21       79.56      4.13 o
  -4   0   4      542.82      544.88     20.09 o
  -3   0   4     2461.62     2472.95     88.91 o
  -2   0   4     1356.57     1374.28     49.47 o
  -1   0   4     1024.31     1072.33     28.77 o
   0   0   4      826.10      914.33     22.39 o
   1   0   4     1135.15     1146.90     29.26 o
   2   0   4      368.94      368.40     13.61 o
   3   0   4       92.68       81.16      3.71 o
   4   0   4      516.31      505.45     18.82 o
   5   0   4      280.20      279.28     11.06 o
   6   0   4       26.75       28.20      3.00 o
   7   0   4       11.74        8.55      2.91 o
  -7   1   4       64.54       67.70      7.04 o
  -6   1   4      171.90      172.68      7.56 o
  -5   1   4      435.32      427.33     14.94 o
  -4   1   4      557.10      556.02     16.07 o
  -3   1   4      362.18      397.89     15.17 o
  -2   1   4     1147.25     1199.32     62.75 o
   0   1   4     2765.60     2668.67     60.50 o
   1   1   4     3461.63     3276.03     96.46 o
   2   1   4     1674.58     1666.27     63.73 o
   3   1   4      305.82      310.65     11.57 o
   4   1   4       24.73       27.80      2.21 o
   5   1   4       71.33       73.02      4.27 o
   6   1   4       52.36       54.88      7.36 o
   7   1   4       22.63       24.53      3.40 o
  -7   2   4       12.23       14.92      2.97 o
  -6   2   4       22.19       23.56      2.69 o
  -5   2   4       38.74       38.15      2.80 o
  -3   2   4      968.51      968.72     49.62 o
  -2   2   4     1453.87     1451.04     73.48 o
  -1   2   4     2085.41     2158.43     66.56 o
   0   2   4      437.26      438.38     13.52 o
   1   2   4      368.87      399.11     12.77 o
   3   2   4      466.81      451.43     15.68 o
   4   2   4      412.08      398.14     14.26 o
   5   2   4      231.13      227.37      9.17 o
   6   2   4       17.22       20.16      2.97 o
   7   2   4        3.07        3.76      4.32 o
  -5   3   4      320.33      330.16     16.25 o
  -4   3   4      270.40      274.22     16.73 o
  -3   3   4       27.95       25.77      2.72 o
  -2   3   4      128.02      134.38      5.97 o
  -1   3   4      330.51      316.64     11.90 o
   0   3   4      856.16      843.51     24.04 o
   1   3   4      649.63      665.64     21.97 o
   2   3   4      255.79      252.94      9.99 o
   3   3   4      111.87      114.74      5.32 o
   4   3   4       11.45       10.09      2.80 o
   5   3   4       22.40       21.45      3.68 o
  -1   4   4      163.15      171.13     11.69 o
   1   4   4       23.71       22.65      2.56 o
  -2  -6   5       60.18       72.44      6.32 o
  -1  -6   5       83.45       82.10      5.38 o
   0  -6   5       80.12       83.49      5.40 o
   1  -6   5        1.57        2.51      2.89 o
   2  -6   5        1.03        2.64      6.24 o
  -3  -5   5       68.63       66.05      4.15 o
  -2  -5   5       60.18       54.76      3.60 o
  -1  -5   5       19.40       15.90      2.02 o
   0  -5   5      120.91      114.29      5.52 o
   1  -5   5       60.21       58.77      3.88 o
   2  -5   5      258.54      236.97      7.81 o
   3  -5   5       47.51       45.94      2.84 o
   4  -5   5       14.49       13.16      2.78 o
  -6  -4   5       46.43       49.54      5.52 o
  -5  -4   5       55.39       62.27      4.40 o
  -4  -4   5       84.51       81.43      3.54 o
  -3  -4   5      110.57      110.95      4.08 o
  -2  -4   5      187.50      193.26      6.22 o
  -1  -4   5      656.57      667.42     17.20 o
   0  -4   5      237.57      235.80      7.42 o
   1  -4   5      144.40      141.66      4.78 o
   2  -4   5       13.15       14.65      1.17 o
   3  -4   5       93.58       93.49      5.15 o
   4  -4   5       58.24       60.68      2.70 o
   5  -4   5       53.06       50.88      4.93 o
  -7  -3   5       19.84       17.38      3.49 o
  -6  -3   5       71.08       71.10      6.14 o
  -5  -3   5      303.45      317.17     13.12 o
  -4  -3   5      222.31      234.10      7.43 o
  -3  -3   5      466.16      469.94     14.47 o
  -2  -3   5      100.70      101.63      2.45 o
  -1  -3   5       52.63       51.20      1.93 o
   0  -3   5      477.14      457.47     10.23 o
   1  -3   5      510.99      469.01     11.04 o
   2  -3   5      746.76      746.44     15.49 o
   3  -3   5      248.20      240.34      6.59 o
   4  -3   5       14.63       13.49      1.41 o
   5  -3   5        0.20       -1.42      1.76 o
   6  -3   5        9.46       11.84      2.45 o
  -7  -2   5       84.24       87.76      5.09 o
  -6  -2   5       57.97       59.08      3.98 o
  -5  -2   5       21.85       21.08      2.21 o
  -4  -2   5        7.37        5.98      0.94 o
  -3  -2   5      434.67      446.85     11.96 o
  -2  -2   5     1470.01     1496.03     30.68 o
  -1  -2   5     2764.61     2914.03     79.65 o
   0  -2   5      454.68      456.79     11.38 o
   1  -2   5      242.03      257.56      7.11 o
   2  -2   5        6.92        8.02      0.88 o
   3  -2   5      161.57      146.57      4.40 o
   4  -2   5      123.54      117.45      3.25 o
   5  -2   5      288.89      280.41      8.92 o
   6  -2   5       43.45       47.97      3.65 o
   7  -2   5       17.87       18.38      3.33 o
  -7  -1   5        8.59       10.02      4.04 o
  -6  -1   5      113.76      116.35      5.26 o
  -5  -1   5      559.07      534.67     21.11 o
  -4  -1   5      986.82      989.11     28.50 o
  -3  -1   5      303.46      317.30     12.64 o
  -2  -1   5      604.49      669.75     17.71 o
  -1  -1   5       87.90       94.99      2.95 o
   0  -1   5     1360.84     1344.75     39.34 o
   1  -1   5      511.74      502.65     11.53 o
   2  -1   5     1818.34     1864.08     48.71 o
   3  -1   5      594.39      572.19     22.44 o
   4  -1   5      327.25      332.98     11.72 o
   5  -1   5        2.43        0.03      1.92 o
   6  -1   5       27.35       31.55      3.13 o
   7  -1   5       26.23       27.96      3.59 o
  -8   0   5       94.40       97.31      6.06 o
  -7   0   5       38.60       42.53      4.64 o
  -6   0   5      198.26      183.32      7.90 o
  -5   0   5        3.64        2.93      1.67 o
  -4   0   5      132.38      132.06      5.52 o
  -3   0   5      469.17      460.79     24.01 o
  -2   0   5     1955.00     2009.80    102.29 o
  -1   0   5     3613.31     3520.29     94.55 o
   0   0   5     1779.90     1804.20     44.10 o
   1   0   5      294.97      316.50      8.57 o
   2   0   5       89.99       97.01      4.16 o
   3   0   5     1159.74     1075.16     39.08 o
   4   0   5      202.23      206.03      8.44 o
   5   0   5       69.90       68.30      4.02 o
   6   0   5       56.54       54.49      4.44 o
   7   0   5       13.16       16.89      3.25 o
  -7   1   5       14.97       15.72      2.94 o
  -6   1   5       86.97       91.76      5.23 o
  -5   1   5      615.64      605.50     21.22 o
  -4   1   5      971.99      977.59     43.38 o
  -3   1   5      316.44      311.44     16.65 o
  -2   1   5      578.43      649.28     34.26 o
  -1   1   5       96.34      102.51      3.44 o
   0   1   5     1278.19     1269.40     36.28 o
   1   1   5      626.69      599.78     19.30 o
   2   1   5     1838.06     1831.31     66.67 o
   3   1   5      673.47      650.20     22.50 o
   4   1   5      268.07      269.89     11.57 o
   5   1   5        2.17       -0.81      1.95 o
   6   1   5       23.11       26.05      3.06 o
   7   1   5       23.53       27.35      3.61 o
  -7   2   5       83.64       90.28      7.36 o
  -6   2   5       66.79       70.44      5.76 o
  -5   2   5       13.01       18.01      3.20 o
  -4   2   5        6.17        6.08      2.16 o
  -3   2   5      484.01      471.35     23.61 o
  -2   2   5     1239.36     1295.61     74.44 o
  -1   2   5     2990.08     3112.97     95.02 o
   0   2   5      399.75      406.35     10.65 o
   1   2   5      250.09      264.38      8.34 o
   2   2   5        7.29        9.93      1.24 o
   3   2   5      136.72      125.16      5.69 o
   4   2   5       98.00       98.98      5.09 o
   5   2   5      327.23      325.03     11.86 o
   6   2   5       45.80       49.80      3.74 o
   7   2   5       19.97       23.93      4.88 o
  -4   3   5      228.50      243.40     13.13 o
  -3   3   5      531.35      557.40     25.69 o
  -2   3   5       75.20       75.32      5.68 o
  -1   3   5       64.47       68.26      2.94 o
   0   3   5      439.54      419.30     16.38 o
   1   3   5      536.67      500.37     15.22 o
   2   3   5      719.73      702.39     26.77 o
   3   3   5      245.00      241.42      9.37 o
   4   3   5       22.60       21.93      3.28 o
   5   3   5        0.02       -1.04      2.88 o
  -1   4   5      623.39      635.28     39.62 o
   1   4   5      123.80      130.63      8.96 o
  -1  -6   6       62.69       59.56      4.32 o
   0  -6   6       54.81       56.35      7.68 o
   1  -6   6       21.88       18.73      6.80 o
  -4  -5   6       62.60       64.99      5.36 o
  -3  -5   6      141.42      146.39      8.24 o
  -2  -5   6       63.24       63.05      3.87 o
  -1  -5   6       40.39       38.95      3.09 o
   0  -5   6        0.81        1.35      2.28 o
   1  -5   6      120.68      116.42      5.90 o
   2  -5   6       96.40       97.46      4.13 o
   3  -5   6       15.68       16.00      2.19 o
   4  -5   6       59.39       53.08      4.83 o
  -6  -4   6       28.67       19.61      4.64 o
  -5  -4   6       26.82       26.57      4.08 o
  -4  -4   6       56.75       50.58      2.81 o
  -3  -4   6       61.86       59.11      2.89 o
  -2  -4   6      201.78      211.50      6.06 o
  -1  -4   6      222.82      223.28      6.42 o
   0  -4   6      216.21      213.80      6.69 o
   1  -4   6      556.94      536.07     16.27 o
   2  -4   6       36.32       37.40      1.86 o
   3  -4   6        2.88        1.59      1.26 o
   4  -4   6       29.57       28.38      1.97 o
   5  -4   6       49.23       53.32      4.69 o
  -7  -3   6        7.31        6.48      4.32 o
  -6  -3   6       20.26       17.60      2.94 o
  -5  -3   6      134.22      133.97      6.51 o
  -4  -3   6      454.82      474.52     14.32 o
  -3  -3   6      883.27      892.72     25.63 o
  -2  -3   6      220.42      227.36      5.08 o
  -1  -3   6       76.49       77.18      2.80 o
   0  -3   6      137.30      135.63      4.10 o
   1  -3   6      237.41      229.42      5.74 o
   2  -3   6      277.91      264.26      6.91 o
   3  -3   6      308.63      295.72      7.94 o
   4  -3   6      146.38      137.55      4.42 o
   5  -3   6       18.53       20.38      2.39 o
   6  -3   6        3.60        6.33      2.43 o
  -7  -2   6      104.97      113.74      8.64 o
  -6  -2   6      151.81      152.80      9.76 o
  -5  -2   6      137.26      140.63      8.32 o
  -4  -2   6       30.09       30.45      1.87 o
  -3  -2   6       85.23       88.87      2.75 o
  -2  -2   6      135.69      118.26      3.18 o
  -1  -2   6     1570.16     1588.19     41.58 o
   0  -2   6     1919.21     1961.98     50.58 o
   1  -2   6      949.55      950.27     25.09 o
   2  -2   6       25.34       29.47      1.88 o
   3  -2   6        5.79        5.10      1.14 o
   4  -2   6       45.43       47.77      3.37 o
   5  -2   6       73.60       78.72      3.37 o
   6  -2   6       50.95       52.68      3.96 o
  -7  -1   6        6.18        5.31      2.60 o
  -6  -1   6      122.32      113.79      5.52 o
  -5  -1   6       39.58       40.41      2.94 o
  -4  -1   6      649.21      646.40     35.22 o
  -3  -1   6     1522.01     1548.09     60.05 o
  -2  -1   6     1367.16     1461.54     44.74 o
   0  -1   6       18.40       22.83      1.81 o
   1  -1   6      370.62      350.13      8.51 o
   2  -1   6      978.53      966.93     29.98 o
   3  -1   6      484.47      467.03     17.26 o
   4  -1   6      497.96      481.13     18.73 o
   5  -1   6       12.52       10.94      2.20 o
   6  -1   6        6.53        3.98      2.52 o
   7  -1   6        2.66        3.41      2.90 o
  -7   0   6       99.50       99.60      5.52 o
  -6   0   6      498.19      488.76     18.59 o
  -5   0   6      246.92      238.99      9.48 o
  -4   0   6       57.72       60.67      4.48 o
  -3   0   6      611.98      650.16     33.70 o
  -2   0   6     1530.58     1575.58     49.90 o
  -1   0   6      537.76      535.09     14.83 o
   0   0   6     3444.54     3353.93     81.73 o
   1   0   6     1694.89     1706.05     52.47 o
   2   0   6       25.55       24.21      1.84 o
   3   0   6        0.08        0.35      1.33 o
   4   0   6       51.99       52.88      3.42 o
   5   0   6      169.65      170.35      8.72 o
   6   0   6       48.79       48.36      6.44 o
   7   0   6        9.21       10.81      3.34 o
  -7   1   6        8.23        4.96      3.60 o
  -6   1   6      115.59      120.38      8.16 o
  -5   1   6       57.09       54.99      4.40 o
  -4   1   6      729.33      710.03     35.22 o
  -3   1   6     1569.04     1563.98     79.32 o
  -2   1   6     1306.03     1424.71     74.12 o
  -1   1   6      117.38      126.45      3.86 o
   0   1   6       11.11       15.43      1.23 o
   1   1   6      365.79      333.42     12.88 o
   2   1   6      980.39      964.85     35.15 o
   3   1   6      474.50      460.02     17.29 o
   4   1   6      510.49      517.81     18.82 o
   5   1   6        7.50        6.87      2.29 o
   6   1   6        5.19        3.48      2.49 o
   7   1   6        2.20        6.89      3.19 o
  -7   2   6       98.86      110.37      8.40 o
  -6   2   6      139.92      148.15      9.60 o
  -5   2   6      109.50      112.46      7.84 o
  -4   2   6       32.84       36.10      3.36 o
  -3   2   6       68.29       72.52      5.28 o
  -2   2   6      126.24      118.13      5.18 o
  -1   2   6     1515.02     1531.90     49.57 o
   0   2   6     1889.81     1933.43     47.59 o
   1   2   6      985.00      961.99     29.63 o
   3   2   6        5.12        6.67      1.57 o
   4   2   6       39.60       37.32      2.88 o
   5   2   6       70.44       76.44      4.53 o
   6   2   6       46.83       45.94      5.68 o
  -4   3   6      474.08      499.05     25.45 o
  -3   3   6      810.14      855.87     45.46 o
  -1   3   6       95.55      100.94      4.15 o
   0   3   6      154.42      150.96      4.35 o
   1   3   6      250.45      253.58      7.78 o
   2   3   6      248.01      239.91      9.76 o
   3   3   6      297.02      286.14     16.09 o
   4   3   6      153.63      161.84      9.28 o
   5   3   6       19.23       18.41      4.00 o
  -1   4   6      247.09      243.64     14.73 o
   0   4   6      189.22      195.54      9.10 o
   1   4   6      546.41      571.00     32.82 o
  -1  -6   7       45.27       47.78      6.96 o
   0  -6   7       69.79       62.99      8.00 o
  -4  -5   7       64.62       66.03      5.52 o
  -3  -5   7      103.60      112.06      7.12 o
  -2  -5   7      161.10      164.80      9.28 o
  -1  -5   7      112.00      107.51      5.72 o
   0  -5   7        5.39        7.20      2.48 o
   1  -5   7        1.16        0.38      1.66 o
   2  -5   7       39.84       37.14      2.69 o
   3  -5   7       93.20       94.87      7.90 o
  -6  -4   7       55.38       51.79      5.76 o
  -5  -4   7      148.81      158.88     10.49 o
  -4  -4   7       95.44       95.64      4.58 o
  -3  -4   7       22.21       19.55      1.77 o
  -2  -4   7        7.49        8.40      1.35 o
  -1  -4   7      182.18      185.89      5.33 o
   0  -4   7      213.99      213.51      6.92 o
   1  -4   7      164.31      154.94      4.54 o
   2  -4   7      221.22      216.50      6.14 o
   3  -4   7       48.02       44.25      2.35 o
   4  -4   7        1.47        2.54      1.59 o
   5  -4   7        7.92        7.17      2.34 o
  -6  -3   7       39.90       40.58      4.88 o
  -5  -3   7       10.50       11.74      2.40 o
  -4  -3   7      238.39      230.47      7.15 o
  -3  -3   7      209.76      218.12      6.90 o
  -2  -3   7     1511.28     1528.43     39.50 o
  -1  -3   7      363.73      358.74      9.35 o
   0  -3   7      151.92      158.33      4.90 o
   1  -3   7       69.69       72.47      2.71 o
   2  -3   7      147.34      141.10      5.35 o
   3  -3   7      244.17      234.91      6.48 o
   4  -3   7      124.93      124.46      4.11 o
   5  -3   7       28.27       32.62      2.82 o
   6  -3   7       13.38       11.49      2.66 o
  -7  -2   7       59.78       62.19      6.40 o
  -6  -2   7      213.55      206.50     12.97 o
  -5  -2   7      278.71      291.02     16.41 o
  -4  -2   7      217.09      224.90      6.17 o
  -3  -2   7      118.31      120.02      4.27 o
  -2  -2   7       72.60       72.89      2.34 o
  -1  -2   7      823.01      825.40     23.80 o
   0  -2   7      611.76      610.96     16.60 o
   1  -2   7      989.38     1022.82     25.89 o
   2  -2   7      544.58      550.97     16.02 o
   3  -2   7       56.00       53.24      2.51 o
   4  -2   7       16.46       16.59      1.66 o
   5  -2   7       17.61       18.53      1.94 o
   6  -2   7       28.60       32.51      3.15 o
  -7  -1   7       57.18       48.42      5.44 o
  -6  -1   7        1.35        5.20      3.04 o
  -5  -1   7      158.60      153.76      8.80 o
  -4  -1   7      716.56      776.62     29.71 o
  -3  -1   7      489.65      497.75     19.71 o
  -2  -1   7     1116.17     1112.95     45.37 o
  -1  -1   7     1756.44     1943.06     51.92 o
   0  -1   7        8.26        8.46      0.78 o
   1  -1   7       21.07       22.42      1.29 o
   2  -1   7      164.66      143.98      4.54 o
   3  -1   7      241.47      233.44      8.32 o
   4  -1   7      269.56      252.95     10.75 o
   5  -1   7      164.27      162.24      8.00 o
   6  -1   7       30.98       26.37      3.33 o
   7  -1   7        0.77       -0.97      3.56 o
  -7   0   7       83.23       79.32      6.88 o
  -6   0   7       13.00       15.77      3.36 o
  -5   0   7      965.31      900.69     46.74 o
  -4   0   7      445.23      458.31     24.25 o
  -3   0   7      289.75      336.89     17.93 o
  -2   0   7      117.70      122.65      4.29 o
  -1   0   7     2052.32     2078.58     51.67 o
   0   0   7     1132.93     1078.97     30.28 o
   1   0   7     1854.85     1840.40     56.68 o
   2   0   7     1097.24     1060.97     38.60 o
   3   0   7      298.96      287.19     11.15 o
   4   0   7      289.39      270.87     10.72 o
   5   0   7        5.22        7.41      2.32 o
   6   0   7       26.47       31.50      3.39 o
   7   0   7       14.99       18.33      5.20 o
  -7   1   7       49.15       49.14      5.44 o
  -6   1   7        0.94       -1.28      3.04 o
  -5   1   7      125.39      121.26      8.32 o
  -4   1   7      730.20      706.75     39.14 o
  -3   1   7      500.45      496.25     26.01 o
  -2   1   7     1305.35     1280.96     59.95 o
  -1   1   7     1782.90     1910.11     62.26 o
   0   1   7        6.13        7.26      1.10 o
   1   1   7       18.64       17.52      1.34 o
   2   1   7      175.13      150.85      6.08 o
   3   1   7      283.93      279.32      9.88 o
   4   1   7      295.87      292.93     10.89 o
   5   1   7      137.68      132.64      6.62 o
   6   1   7       31.76       26.16      3.23 o
   7   1   7        0.80        0.36      3.14 o
  -7   2   7       59.64       59.79      6.32 o
  -6   2   7      233.27      229.87     12.97 o
  -5   2   7      293.97      301.19     16.33 o
  -4   2   7      187.21      189.69     12.25 o
  -3   2   7       93.90       94.05      6.72 o
  -2   2   7       92.90       91.21      3.88 o
  -1   2   7      709.04      703.20     30.22 o
   0   2   7      625.09      636.94     15.57 o
   1   2   7      906.96      931.60     30.53 o
   2   2   7      544.94      543.67     20.12 o
   3   2   7       62.20       59.92      3.34 o
   4   2   7       16.10       13.91      2.17 o
   5   2   7       12.88       17.68      2.68 o
   6   2   7       30.10       23.45      4.96 o
  -4   3   7      195.89      210.42     12.73 o
  -3   3   7      222.98      231.16     12.25 o
  -2   3   7     1572.66     1573.66     59.74 o
  -1   3   7      349.12      350.98     14.32 o
   0   3   7      158.63      162.73      4.90 o
   1   3   7       72.59       76.30      3.08 o
   2   3   7      173.84      163.85      6.28 o
   3   3   7      223.83      213.07     12.97 o
   4   3   7      126.32      112.30      8.40 o
   5   3   7       33.57       31.54      4.56 o
   0   4   7      198.82      207.44      9.53 o
  -4  -5   8       20.55       20.25      3.52 o
  -3  -5   8       34.16       34.66      4.00 o
  -2  -5   8      141.23      142.62      6.78 o
  -1  -5   8       95.00      102.17      4.43 o
   0  -5   8      137.83      131.39      5.58 o
   1  -5   8       11.45        9.50      1.94 o
   2  -5   8        9.87        7.51      2.96 o
   3  -5   8        8.95       10.09      2.32 o
  -5  -4   8       58.76       55.55      5.60 o
  -4  -4   8      193.62      189.66      7.53 o
  -3  -4   8      269.79      263.38      9.80 o
  -2  -4   8       25.18       20.25      1.99 o
  -1  -4   8       70.99       69.76      2.73 o
   0  -4   8       92.03       89.50      3.12 o
   1  -4   8      143.36      146.66      5.50 o
   2  -4   8      193.77      188.49      5.56 o
   3  -4   8       71.57       67.03      2.92 o
   4  -4   8       21.06       20.19      1.96 o
   5  -4   8        1.17       -0.19      3.36 o
  -6  -3   8       36.84       43.30      5.36 o
  -5  -3   8       22.03       23.69      3.92 o
  -4  -3   8       97.15       91.85      4.28 o
  -3  -3   8      141.87      150.76      4.87 o
  -2  -3   8      738.08      726.89     18.00 o
   0  -3   8      953.21      957.67     30.01 o
   1  -3   8       59.76       52.49      2.59 o
   2  -3   8        2.23        2.64      1.49 o
   3  -3   8       54.04       51.21      3.03 o
   4  -3   8      146.82      153.71      4.86 o
   5  -3   8       43.00       40.60      3.07 o
  -7  -2   8       26.79       26.49      4.72 o
  -6  -2   8      116.68      109.81      7.92 o
  -5  -2   8      288.80      291.27     16.09 o
  -4  -2   8      437.91      454.23     12.29 o
  -3  -2   8      390.44      410.90     13.76 o
  -2  -2   8       26.86       27.25      1.36 o
  -1  -2   8      170.25      186.08      9.24 o
   0  -2   8      640.45      630.41     16.63 o
   1  -2   8      855.83      892.10     22.66 o
   2  -2   8      378.91      357.81     10.20 o
   3  -2   8      188.50      184.23      5.56 o
   4  -2   8       36.75       37.52      2.19 o
   5  -2   8        2.44        2.25      1.71 o
   6  -2   8       10.23       10.79      2.70 o
  -7  -1   8       97.92       98.53      7.84 o
  -6  -1   8       69.61       77.24      6.88 o
  -5  -1   8       20.88       18.33      3.20 o
  -4  -1   8        4.96        2.76      1.53 o
  -3  -1   8      828.03      837.93     32.48 o
  -2  -1   8     1553.53     1539.31     59.87 o
  -1  -1   8     1183.85     1196.37     36.09 o
   0  -1   8      807.54      827.20     23.13 o
   1  -1   8      122.39      127.18      4.23 o
   2  -1   8       83.41       82.99      4.55 o
   3  -1   8      149.37      148.24      5.44 o
   4  -1   8       54.41       51.55      3.03 o
   5  -1   8      100.34       90.82      5.29 o
   6  -1   8       18.60       15.27      4.24 o
  -7   0   8       17.89       18.97      4.24 o
  -6   0   8       81.48       81.48      6.48 o
  -5   0   8      598.64      583.09     30.82 o
  -4   0   8      308.72      303.03     16.49 o
  -3   0   8     1227.92     1289.07     50.20 o
  -2   0   8       13.64       13.74      1.04 o
  -1   0   8       19.22       17.86      0.97 o
   0   0   8       12.13        8.27      0.89 o
   1   0   8     1778.38     1727.54     53.16 o
   2   0   8      543.96      533.53     16.90 o
   3   0   8      748.41      740.13     27.31 o
   4   0   8       71.20       59.45      3.74 o
   5   0   8        0.23       -0.12      2.43 o
   6   0   8       68.21       68.52      6.84 o
  -7   1   8       90.30       93.97      7.68 o
  -6   1   8       82.92       83.96      6.48 o
  -5   1   8       14.33       11.29      2.96 o
  -4   1   8        6.84        4.00      2.24 o
  -3   1   8      804.62      809.68     42.90 o
  -2   1   8     1547.00     1545.01     59.77 o
  -1   1   8     1050.83     1060.34     36.69 o
   0   1   8      867.73      876.97     23.51 o
   1   1   8      146.86      147.24      4.88 o
   2   1   8       79.74       74.56      3.99 o
   3   1   8      150.16      150.77      6.50 o
   4   1   8       67.04       65.81      3.82 o
   5   1   8      119.41      116.55      5.60 o
   6   1   8       19.00       21.88      3.22 o
  -7   2   8       29.65       31.62      4.88 o
  -6   2   8      109.37      111.74      7.92 o
  -5   2   8      272.17      283.58     16.01 o
  -4   2   8      480.45      485.52     24.49 o
  -3   2   8      413.51      444.86     22.25 o
  -2   2   8       25.51       27.08      2.09 o
  -1   2   8      210.57      221.46      7.11 o
   0   2   8      638.04      620.02     15.56 o
   1   2   8      822.34      821.26     23.65 o
   2   2   8      380.83      366.78     13.67 o
   3   2   8      169.10      162.88      7.33 o
   4   2   8       30.26       30.48      2.94 o
   5   2   8        1.93        2.23      2.51 o
   6   2   8        7.67       10.65      4.24 o
  -3   3   8      120.41      129.02      8.48 o
  -2   3   8      628.23      617.73     27.13 o
  -1   3   8      338.89      363.24     12.23 o
   0   3   8     1002.12      990.10     26.98 o
   1   3   8       40.86       37.67      2.37 o
   2   3   8        0.88       -1.92      2.56 o
   3   3   8       54.73       51.87      5.28 o
   4   3   8      137.60      149.19     10.09 o
  -1   4   8       66.41       67.95      5.36 o
   0   4   8       86.78       91.16      4.93 o
  -4  -5   9        5.97        8.16      2.54 o
  -3  -5   9       33.17       33.88      3.56 o
  -2  -5   9       43.04       41.44      2.86 o
  -1  -5   9      117.21      109.19      4.64 o
   0  -5   9       87.22       86.21      4.14 o
   1  -5   9       37.91       39.53      2.79 o
   2  -5   9       33.36       30.10      2.81 o
   3  -5   9        1.60       -0.02      2.26 o
  -5  -4   9       88.22       88.36      7.52 o
  -4  -4   9      164.43      170.83      7.07 o
  -3  -4   9      223.09      216.29      8.42 o
  -2  -4   9       56.11       62.52      3.35 o
  -1  -4   9       92.23       91.82      3.30 o
   0  -4   9      100.34       98.54      3.41 o
   1  -4   9       54.61       54.93      2.46 o
   2  -4   9       68.49       68.20      2.94 o
   3  -4   9      132.32      129.93      4.40 o
   4  -4   9       28.40       24.47      2.20 o
  -6  -3   9       52.30       52.27      5.84 o
  -5  -3   9      130.42      125.82      8.64 o
  -4  -3   9       11.82       14.56      3.08 o
  -3  -3   9       50.37       47.68      3.02 o
  -2  -3   9      160.78      155.44      7.36 o
  -1  -3   9      717.26      744.09     22.43 o
   0  -3   9      283.01      278.28      9.23 o
   1  -3   9      272.13      271.03      9.56 o
   2  -3   9       51.09       43.47      2.70 o
   3  -3   9        8.89        8.58      1.90 o
   4  -3   9       35.07       34.27      2.19 o
   5  -3   9       21.69       26.31      2.87 o
  -7  -2   9        0.85        2.80      3.92 o
  -6  -2   9       43.40       41.62      5.12 o
  -5  -2   9      280.48      284.78     16.65 o
  -4  -2   9      298.10      325.42     11.04 o
  -3  -2   9      562.53      550.53     17.68 o
  -2  -2   9      383.04      391.14     12.88 o
  -1  -2   9      144.29      152.31      7.41 o
   0  -2   9      108.95      111.39      3.67 o
   1  -2   9      142.73      140.87      5.56 o
   2  -2   9      459.61      438.56     12.38 o
   3  -2   9      227.08      226.21      6.77 o
   4  -2   9       56.66       51.92      2.80 o
   5  -2   9       30.65       25.16      2.67 o
   6  -2   9        1.35        0.02      2.57 o
  -7  -1   9       66.43       74.60      7.20 o
  -6  -1   9      332.33      327.12     17.61 o
  -5  -1   9      144.72      139.99      9.36 o
  -4  -1   9       27.16       28.96      2.65 o
  -3  -1   9      248.98      241.55     10.19 o
  -2  -1   9      212.67      206.21      9.49 o
  -1  -1   9     1011.94      992.91     31.95 o
   0  -1   9     1890.83     1905.07     51.24 o
   1  -1   9      288.37      285.63      7.69 o
   2  -1   9      192.40      184.39      5.80 o
   3  -1   9       80.46       77.56      3.55 o
   4  -1   9       25.72       27.31      2.36 o
   5  -1   9       62.68       65.39      4.47 o
   6  -1   9       14.67       13.25      3.25 o
  -7   0   9       19.38       18.97      4.48 o
  -6   0   9       21.88       20.25      3.84 o
  -5   0   9       24.63       21.45      3.44 o
  -4   0   9      978.63      965.84     50.02 o
  -3   0   9      995.39     1012.70     39.59 o
  -2   0   9      961.39     1034.32     32.97 o
  -1   0   9       30.70       31.66      1.57 o
   0   0   9      426.13      422.65     10.74 o
   1   0   9       68.67       60.51      2.44 o
   2   0   9      237.64      240.72      8.11 o
   3   0   9      564.37      523.14     16.73 o
   4   0   9      225.06      214.85      9.00 o
   5   0   9        8.34        8.91      2.66 o
   6   0   9        3.04        1.60      2.94 o
  -7   1   9       58.12       63.15      6.72 o
  -6   1   9      299.71      292.23     17.45 o
  -5   1   9      159.53      164.08      9.52 o
  -4   1   9       36.74       37.38      3.68 o
  -3   1   9      256.42      249.64     13.53 o
  -2   1   9      256.53      246.44      9.46 o
  -1   1   9     1010.26      998.76     32.56 o
   0   1   9     1849.69     1904.80     51.96 o
   1   1   9      241.26      234.80      8.71 o
   2   1   9      206.42      198.31      6.68 o
   3   1   9       80.23       79.14      4.24 o
   4   1   9       32.18       35.73      5.68 o
   5   1   9       60.65       66.99      5.68 o
   6   1   9       15.44       19.80      5.56 o
  -7   2   9        1.74        3.28      4.08 o
  -6   2   9       48.70       46.74      5.12 o
  -5   2   9      295.26      304.47     16.57 o
  -4   2   9      304.54      336.09     18.01 o
  -3   2   9      527.18      520.26     28.49 o
  -2   2   9      383.92      380.48     15.56 o
  -1   2   9      154.30      159.98      5.73 o
   0   2   9      111.01      111.72      3.31 o
   1   2   9      171.62      166.17      4.99 o
   2   2   9      456.95      445.75     16.61 o
   3   2   9      217.49      216.78      9.11 o
   4   2   9       63.83       59.07      7.52 o
   5   2   9       26.24       16.01      4.40 o
   6   2   9        1.89        0.80      4.48 o
  -2   3   9      178.95      170.75      7.28 o
  -1   3   9      662.01      701.51     23.75 o
   0   3   9      280.37      279.65      8.24 o
   1   3   9      310.69      323.53     12.33 o
   2   3   9       51.38       49.86      4.80 o
   3   3   9       11.82       10.00      3.44 o
   4   3   9       26.46       30.50      4.56 o
  -3  -5  10       12.23       14.34      2.77 o
  -2  -5  10        3.43        1.46      2.16 o
  -1  -5  10       73.78       70.56      3.91 o
   0  -5  10       64.10       67.25      3.96 o
   1  -5  10       87.17       81.07      4.25 o
   2  -5  10       26.24       25.35      2.78 o
  -5  -4  10       12.83        9.60      4.16 o
  -4  -4  10       29.38       32.76      3.00 o
  -3  -4  10      353.42      335.97     12.39 o
  -2  -4  10      329.48      318.25     10.13 o
  -1  -4  10       60.46       63.37      2.90 o
   0  -4  10        2.56        2.29      1.43 o
   1  -4  10        1.48        1.30      1.42 o
   2  -4  10       63.48       67.79      3.08 o
   3  -4  10       50.88       55.09      3.15 o
   4  -4  10       28.79       30.59      2.43 o
  -6  -3  10       82.00       76.28      6.80 o
  -5  -3  10       85.93       94.37      7.60 o
  -4  -3  10       94.56       94.85      4.45 o
  -3  -3  10       63.97       57.05      4.08 o
  -2  -3  10       25.05       25.46      2.63 o
  -1  -3  10      230.15      220.99      7.16 o
   0  -3  10      136.19      138.20      5.70 o
   1  -3  10      507.99      499.86     16.06 o
   2  -3  10       77.24       74.74      3.62 o
   3  -3  10       54.07       45.61      2.92 o
   4  -3  10        0.21        0.27      2.09 o
   5  -3  10       17.59       20.37      2.80 o
  -7  -2  10       51.97       58.19      6.56 o
  -6  -2  10        3.63        3.84      3.60 o
  -5  -2  10       68.21       61.95      5.44 o
  -4  -2  10      243.67      253.33     14.17 o
  -3  -2  10      641.23      652.34     26.87 o
  -2  -2  10      400.62      405.71     13.62 o
  -1  -2  10      581.79      590.43     24.08 o
   0  -2  10      181.17      174.69      5.75 o
   1  -2  10       86.07       87.09      3.74 o
   2  -2  10      211.55      205.76      6.52 o
   3  -2  10       78.00       78.04      4.16 o
   4  -2  10       91.43       88.58      3.66 o
   5  -2  10       27.37       32.90      3.83 o
  -7  -1  10       33.86       33.46      5.20 o
  -6  -1  10      217.26      217.71     12.73 o
  -5  -1  10      210.60      211.87     12.57 o
  -4  -1  10      575.34      540.27     28.81 o
  -3  -1  10       76.67       90.03      6.60 o
  -2  -1  10      393.22      392.64     16.03 o
  -1  -1  10      592.69      584.39     19.02 o
   0  -1  10      565.43      572.46     14.83 o
   1  -1  10      702.63      682.59     19.04 o
   2  -1  10      422.85      429.08     12.07 o
   3  -1  10       24.42       20.53      1.85 o
   4  -1  10        2.40        1.25      1.85 o
   5  -1  10       31.84       32.94      3.96 o
   6  -1  10        7.76       11.57      3.48 o
  -7   0  10       36.80       44.98      5.76 o
  -6   0  10       14.81       13.77      3.76 o
  -5   0  10      133.44      125.66      8.24 o
  -4   0  10      265.69      258.85     14.49 o
  -3   0  10      221.93      210.16     12.89 o
  -2   0  10     1309.49     1341.87     42.78 o
  -1   0  10      375.42      385.51     11.18 o
   0   0  10      132.04      124.06      3.62 o
   1   0  10        4.03        1.63      1.05 o
   2   0  10      342.21      351.33     11.54 o
   3   0  10       25.15       25.65      2.23 o
   4   0  10      251.45      245.93     10.19 o
   5   0  10       67.72       64.23      5.80 o
   6   0  10       10.98       14.76      3.36 o
  -7   1  10       40.18       43.62      5.44 o
  -6   1  10      200.12      201.78     12.65 o
  -5   1  10      221.97      213.87     12.49 o
  -4   1  10      518.88      548.91     28.89 o
  -3   1  10       90.96       95.17      6.16 o
  -2   1  10      385.84      398.90     15.95 o
  -1   1  10      591.64      581.87     19.38 o
   0   1  10      488.24      503.03     13.39 o
   1   1  10      725.09      697.64     21.83 o
   2   1  10      410.44      420.02     13.80 o
   3   1  10       38.02       33.06      2.81 o
   4   1  10        2.53        4.38      2.43 o
   5   1  10       30.76       36.53      3.72 o
   6   1  10       11.64       12.53      3.34 o
  -6   2  10        2.54        1.20      3.68 o
  -5   2  10       55.87       52.03      5.28 o
  -4   2  10      235.44      238.36     13.93 o
  -3   2  10      727.30      722.52     35.46 o
  -2   2  10      406.25      414.54     16.58 o
  -1   2  10      627.53      641.88     20.60 o
   0   2  10      148.89      148.73      4.39 o
   1   2  10       79.22       79.58      3.85 o
   2   2  10      231.17      230.36      7.55 o
   3   2  10       76.13       79.63      4.63 o
   4   2  10       87.05       85.26      5.12 o
   5   2  10       28.40       35.94      5.28 o
  -2   3  10       16.33       13.61      3.60 o
  -1   3  10      187.80      181.49      8.91 o
   0   3  10      176.36      179.57      7.42 o
   1   3  10      506.33      513.65     20.54 o
   2   3  10       72.48       65.95      6.40 o
   3   3  10       54.61       46.58      5.28 o
   4   3  10        0.73        0.24      3.84 o
  -3  -5  11       17.22       24.86      3.40 o
  -2  -5  11        1.34        2.39      2.29 o
  -1  -5  11        7.15        4.46      2.33 o
   0  -5  11       38.81       38.98      3.32 o
   1  -5  11       32.60       33.34      2.92 o
   2  -5  11       37.77       42.19      4.39 o
  -5  -4  11       24.42       22.73      4.88 o
  -4  -4  11       52.72       54.79      3.63 o
  -3  -4  11       35.96       32.53      2.94 o
  -2  -4  11      154.73      159.80      5.10 o
  -1  -4  11      249.45      246.65      7.13 o
   0  -4  11      154.07      145.61      4.78 o
   1  -4  11        0.96        1.38      1.63 o
   2  -4  11        2.65        3.40      1.78 o
   3  -4  11       16.72       17.18      2.16 o
  -6  -3  11       56.17       50.83      6.00 o
  -5  -3  11      162.84      169.28     10.89 o
  -4  -3  11      258.73      260.56      9.81 o
  -3  -3  11       77.27       82.92      6.64 o
  -2  -3  11       21.85       21.33      2.62 o
  -1  -3  11      135.48      129.47      5.24 o
   0  -3  11      224.83      222.42      7.39 o
   1  -3  11       97.98      102.57      4.50 o
   2  -3  11       93.20       92.08      4.36 o
   3  -3  11       69.28       67.51      3.93 o
   4  -3  11       11.60       10.60      2.46 o
  -6  -2  11       45.47       44.02      5.28 o
  -5  -2  11       19.75       14.73      3.60 o
  -4  -2  11      167.13      147.51      9.36 o
  -3  -2  11      175.30      173.21     12.45 o
  -2  -2  11      460.56      449.46     17.25 o
  -1  -2  11      613.91      605.97     24.93 o
   0  -2  11      320.51      322.08     11.16 o
   1  -2  11      108.16      100.01      4.28 o
   2  -2  11       27.72       28.70      2.04 o
   3  -2  11      119.38      121.75      4.42 o
   4  -2  11       43.30       51.17      2.85 o
   5  -2  11       14.13       15.85      2.77 o
  -7  -1  11       47.82       51.23      6.32 o
  -6  -1  11       61.37       56.35      6.00 o
  -5  -1  11      296.62      300.47     16.65 o
  -4  -1  11      399.25      387.07     22.09 o
  -3  -1  11      128.22      131.62      6.52 o
  -2  -1  11      263.53      256.53     10.72 o
  -1  -1  11       98.98       98.42      4.30 o
   0  -1  11      413.62      409.48     11.61 o
   1  -1  11      600.11      586.08     15.96 o
   2  -1  11      332.15      345.69      9.22 o
   3  -1  11      244.62      240.29      7.60 o
   4  -1  11       10.15       10.71      2.23 o
   5  -1  11        2.59        3.50      2.91 o
  -7   0  11       83.14       80.20      7.36 o
  -6   0  11       14.22       18.33      4.24 o
  -5   0  11       18.77       18.49      3.76 o
  -4   0  11       96.93       93.89      6.56 o
  -3   0  11      834.04      797.52     41.54 o
  -2   0  11      707.16      722.06     23.32 o
  -1   0  11      731.26      747.96     21.28 o
   0   0  11      136.60      142.35      4.55 o
   1   0  11        2.04        1.36      1.13 o
   2   0  11        0.79       -0.14      1.59 o
   3   0  11       15.72       17.54      2.22 o
   4   0  11      104.54      121.70      6.31 o
   5   0  11       11.51       12.25      3.11 o
   6   0  11       26.40       25.71      3.92 o
  -7   1  11       56.36       55.71      6.08 o
  -6   1  11       56.55       55.07      5.84 o
  -5   1  11      281.08      281.90     16.49 o
  -4   1  11      428.45      428.29     22.09 o
  -3   1  11      152.95      158.48      8.96 o
  -2   1  11      249.22      242.04     14.01 o
  -1   1  11      125.88      124.63      5.42 o
   0   1  11      402.68      410.98     11.56 o
   1   1  11      575.68      549.43     18.24 o
   2   1  11      260.85      268.60     10.41 o
   3   1  11      265.42      261.79      8.74 o
   4   1  11       11.66        8.68      2.66 o
   5   1  11        2.91        3.77      3.03 o
   6   1  11        9.74        9.28      5.12 o
  -6   2  11       48.15       45.46      5.36 o
  -5   2  11       20.12       24.33      4.16 o
  -4   2  11      155.25      140.87      8.96 o
  -3   2  11      154.15      162.00     10.00 o
  -2   2  11      391.64      386.21     17.12 o
  -1   2  11      692.26      679.33     25.63 o
   0   2  11      363.32      370.57     11.51 o
   1   2  11      110.34      106.54      4.48 o
   2   2  11       33.10       38.15      2.52 o
   3   2  11      126.41      132.14      6.31 o
   4   2  11       43.34       50.30      3.98 o
   5   2  11       20.18       23.45      5.20 o
  -2   3  11       15.82       17.61      4.00 o
  -1   3  11      147.66      152.33      6.83 o
   0   3  11      182.08      184.81      9.32 o
   1   3  11       93.61      103.93      5.84 o
   2   3  11      109.37      106.65      5.68 o
   3   3  11       68.57       68.35      6.72 o
   4   3  11        7.83        6.96      4.24 o
  -2  -5  12       24.22       25.54      5.21 o
  -1  -5  12        6.16        6.55      2.52 o
   0  -5  12       13.99       14.16      3.61 o
   1  -5  12       29.21       36.25      4.21 o
  -4  -4  12        2.62        3.27      2.48 o
  -3  -4  12        9.47       11.45      2.54 o
  -2  -4  12      173.98      172.09      6.09 o
  -1  -4  12      114.58      116.68      7.00 o
   0  -4  12       62.50       65.72      3.79 o
   1  -4  12       63.03       65.65      3.78 o
   2  -4  12       18.81       15.30      2.13 o
   3  -4  12        0.75       -0.86      2.05 o
  -5  -3  12       82.57       86.60      7.76 o
  -4  -3  12      130.13      132.45      5.98 o
  -3  -3  12      266.42      241.56     14.17 o
  -2  -3  12      173.99      163.70      7.76 o
  -1  -3  12        7.24        7.63      1.88 o
   0  -3  12       19.97       18.23      2.28 o
   1  -3  12      185.60      195.47      7.44 o
   2  -3  12      104.67      112.21      4.86 o
   3  -3  12       38.34       41.40      3.18 o
   4  -3  12       17.10       17.87      2.73 o
  -6  -2  12      134.93      130.87      9.84 o
  -5  -2  12       68.44       68.51      6.24 o
  -4  -2  12        0.11        1.76      3.20 o
  -3  -2  12      108.49      110.16      5.90 o
  -2  -2  12      362.38      349.68     14.69 o
   0  -2  12      493.29      496.27     15.94 o
   1  -2  12      207.10      202.26      7.14 o
   2  -2  12       89.42       83.87      3.56 o
   3  -2  12        9.76        9.56      1.80 o
   4  -2  12       28.93       34.33      2.98 o
   5  -2  12       16.06       16.99      2.93 o
  -6  -1  12       35.96       34.58      4.88 o
  -5  -1  12      184.77      163.92     10.65 o
  -4  -1  12      206.88      196.02     11.85 o
  -3  -1  12      745.95      732.68     37.22 o
  -2  -1  12      365.76      352.34     21.93 o
  -1  -1  12       21.08       22.20      1.87 o
   0  -1  12       17.35       16.37      1.58 o
   1  -1  12      133.36      135.77      4.78 o
   2  -1  12      174.60      172.99      5.63 o
   3  -1  12      202.45      213.13      6.63 o
   4  -1  12       47.84       45.94      3.17 o
   5  -1  12       19.62       14.89      2.85 o
  -7   0  12       66.92       70.60      7.28 o
  -6   0  12      153.18      166.16     11.13 o
  -5   0  12       63.47       61.55      5.76 o
  -4   0  12        4.65        6.48      2.96 o
  -3   0  12        6.86        3.44      2.72 o
  -2   0  12      496.06      464.15     24.89 o
  -1   0  12      861.05      854.18     27.54 o
   0   0  12      605.48      611.93     17.04 o
   1   0  12      278.55      274.11      8.12 o
   2   0  12        0.50        1.13      1.39 o
   3   0  12       26.10       27.33      3.14 o
   4   0  12       11.54       14.87      3.11 o
   5   0  12       13.36       14.16      3.39 o
  -6   1  12       40.84       37.94      5.20 o
  -5   1  12      174.93      180.01     10.81 o
  -4   1  12      210.45      199.54     11.77 o
  -3   1  12      688.16      680.74     37.06 o
  -2   1  12      456.93      465.11     22.17 o
  -1   1  12       12.07       13.75      2.21 o
   0   1  12       29.51       26.84      2.10 o
   1   1  12      151.37      160.05      5.74 o
   2   1  12      172.37      170.09      6.48 o
   3   1  12      181.42      190.81      8.91 o
   4   1  12       48.19       44.54      3.84 o
   5   1  12       19.09       18.22      3.59 o
  -6   2  12      145.96      144.07     10.09 o
  -5   2  12       65.41       62.11      6.32 o
  -4   2  12        0.93        2.24      2.88 o
  -3   2  12      113.20      117.90      7.60 o
  -2   2  12      383.85      377.91     15.10 o
  -1   2  12      119.37      119.23      6.02 o
   0   2  12      498.98      507.96     16.27 o
   1   2  12      194.73      196.31      7.25 o
   2   2  12      107.25       99.36      4.41 o
   3   2  12       12.88       12.11      2.77 o
   4   2  12       26.56       30.90      5.36 o
   5   2  12       18.13       21.53      5.52 o
  -2   3  12      169.79      176.09     12.25 o
  -1   3  12       11.56       10.53      2.51 o
   0   3  12       20.02       22.91      2.86 o
   1   3  12      206.97      220.33      9.69 o
   2   3  12       90.23       93.73      8.48 o
   3   3  12       37.71       43.78      5.60 o
  -4  -4  13       61.55       70.84      4.64 o
  -3  -4  13        2.70        0.12      2.32 o
  -2  -4  13        1.26        3.14      2.32 o
  -1  -4  13       64.21       74.84      4.10 o
   0  -4  13      168.72      175.80      6.87 o
   1  -4  13       38.47       38.53      3.13 o
   2  -4  13       14.22       17.66      2.76 o
  -5  -3  13       48.51       56.35      6.24 o
  -4  -3  13      149.52      153.04     10.33 o
  -3  -3  13      180.91      163.92     10.89 o
  -2  -3  13      197.15      190.86      8.76 o
  -1  -3  13       94.66       98.44      4.47 o
   0  -3  13       13.55       13.27      2.26 o
   1  -3  13       44.92       47.76      3.17 o
   2  -3  13       26.59       31.18      2.86 o
   3  -3  13       60.18       62.65      4.00 o
   4  -3  13       20.19       25.17      3.22 o
  -6  -2  13       68.62       71.96      7.20 o
  -5  -2  13      168.16      157.28     10.49 o
  -4  -2  13      138.22      142.07      9.44 o
  -3  -2  13        1.69        1.04      3.20 o
  -2  -2  13       60.96       64.72      4.30 o
  -1  -2  13      198.39      191.29      6.55 o
   0  -2  13      268.01      266.30      9.60 o
   1  -2  13      114.58      124.58      5.40 o
   2  -2  13      238.59      221.89      7.07 o
   3  -2  13        1.10        1.72      2.08 o
   4  -2  13        9.63       16.56      2.67 o
  -6  -1  13       14.40       11.77      4.24 o
  -5  -1  13       53.14       50.99      5.44 o
  -4  -1  13      202.56      197.54     12.33 o
  -3  -1  13      316.96      313.36     18.17 o
  -2  -1  13      186.96      184.01     11.53 o
  -1  -1  13      618.00      605.26     23.25 o
   0  -1  13        4.47        4.93      1.62 o
   1  -1  13       53.73       59.91      2.91 o
   2  -1  13       77.99       76.13      3.39 o
   3  -1  13       75.60       83.26      4.07 o
   4  -1  13       36.75       36.66      3.14 o
   5  -1  13       31.61       36.18      3.43 o
  -6   0  13       88.29       79.16      7.44 o
  -5   0  13      216.97      200.02     12.25 o
  -4   0  13      165.61      163.44     10.33 o
  -3   0  13       13.48       15.13      3.36 o
  -2   0  13      305.35      280.46     15.93 o
  -1   0  13      210.34      220.36      7.78 o
   0   0  13      479.44      480.31     13.58 o
   1   0  13      205.23      213.83      6.59 o
   2   0  13       99.91       96.09      3.80 o
   3   0  13       40.16       33.85      4.24 o
   4   0  13       10.51       11.05      3.11 o
   5   0  13       20.63       28.07      4.24 o
  -6   1  13       14.01       10.09      4.24 o
  -5   1  13       49.83       41.54      4.88 o
  -4   1  13      205.30      213.71     12.57 o
  -3   1  13      330.38      333.13     18.09 o
  -2   1  13      211.46      200.58     11.61 o
  -1   1  13      602.71      590.43     24.01 o
   0   1  13        5.34        4.93      1.75 o
   1   1  13       58.99       66.92      2.94 o
   2   1  13       82.81       86.98      4.09 o
   3   1  13       57.19       56.65      4.56 o
   4   1  13       47.90       47.15      4.01 o
   5   1  13       28.64       31.24      4.22 o
  -5   2  13      155.19      156.56     10.65 o
  -4   2  13      135.62      142.71      9.68 o
  -3   2  13        1.01       -1.20      2.72 o
  -2   2  13       58.77       61.71      4.25 o
  -1   2  13      168.27      168.41      6.63 o
   0   2  13      299.79      306.48      9.92 o
   1   2  13       98.78      103.87      4.90 o
   2   2  13      241.95      235.21      9.76 o
   3   2  13        0.98        0.80      4.00 o
   4   2  13        9.24       11.77      4.64 o
  -2   3  13      204.18      189.85     13.69 o
  -1   3  13       83.73       91.85      5.53 o
   0   3  13       11.55       12.63      3.28 o
   1   3  13       38.73       46.90      5.68 o
   2   3  13       35.65       41.22      5.28 o
   3   3  13       66.85       77.64      7.44 o
  -3  -4  14       22.11       15.30      3.00 o
  -2  -4  14        4.64        4.57      1.92 o
  -1  -4  14       26.48       30.50      2.99 o
   0  -4  14       36.58       43.49      3.37 o
   1  -4  14       18.24       23.89      3.00 o
   2  -4  14       45.17       49.13      3.70 o
  -5  -3  14        2.18        4.88      4.24 o
  -4  -3  14       14.17        9.04      4.24 o
  -3  -3  14      103.61       97.33      7.76 o
  -2  -3  14      239.44      234.48     10.39 o
  -1  -3  14      185.45      186.71      6.98 o
   0  -3  14       81.49       83.62      5.00 o
   1  -3  14       13.56        9.53      2.35 o
   2  -3  14       35.79       35.97      3.05 o
   3  -3  14       13.19       18.68      2.88 o
  -5  -2  14      116.68      115.34      9.20 o
  -4  -2  14      167.62      156.96     10.33 o
  -3  -2  14      102.19       97.25      7.52 o
  -2  -2  14       23.75       19.34      2.68 o
  -1  -2  14       51.52       52.26      3.13 o
   0  -2  14       92.71       96.59      4.20 o
   1  -2  14      147.74      149.25      5.76 o
   2  -2  14      100.93      103.16      4.15 o
   3  -2  14       37.98       32.33      2.94 o
   4  -2  14       14.86       13.63      2.86 o
  -6  -1  14       29.21       23.37      4.96 o
  -5  -1  14        9.12        5.36      3.76 o
  -4  -1  14       61.14       55.07      5.76 o
  -3  -1  14      279.94      258.45     14.89 o
  -2  -1  14      308.57      278.30     16.09 o
  -1  -1  14      280.03      272.92     10.20 o
   0  -1  14       74.70       69.71      3.51 o
   1  -1  14       73.94       68.37      3.16 o
   2  -1  14       21.61       24.56      2.49 o
   3  -1  14       42.63       47.73      3.40 o
   4  -1  14       18.38       20.99      2.84 o
  -6   0  14       83.31       76.44      7.20 o
  -5   0  14      165.93      160.00     10.65 o
  -4   0  14      167.69      167.52     10.73 o
  -3   0  14      192.79      178.81     11.13 o
  -2   0  14      170.16      172.49     10.81 o
  -1   0  14      159.51      153.68      9.84 o
   0   0  14      322.96      340.16      9.93 o
   1   0  14      286.28      284.34      8.49 o
   2   0  14      114.70      110.93      4.77 o
   3   0  14       23.83       28.38      2.79 o
   4   0  14       10.86        6.93      3.22 o
  -6   1  14       31.71       31.70      4.96 o
  -5   1  14        7.63        5.36      4.00 o
  -4   1  14       54.79       59.23      5.84 o
  -3   1  14      263.40      252.93     14.81 o
  -2   1  14      290.39      280.14     16.09 o
   0   1  14       68.14       62.74      3.55 o
   1   1  14       71.78       65.23      3.81 o
   2   1  14       27.13       28.64      3.31 o
   3   1  14       43.14       46.30      4.10 o
   4   1  14       15.60       18.33      3.53 o
  -4   2  14      155.39      150.88     10.49 o
  -3   2  14      100.41      100.69      7.44 o
  -2   2  14       18.37       17.76      2.86 o
  -1   2  14       57.14       57.68      3.39 o
   0   2  14       69.00       75.40      4.11 o
   1   2  14      128.73      132.09      6.90 o
   2   2  14       95.91      104.65      5.97 o
   3   2  14       46.48       37.46      5.60 o
   4   2  14       13.29        9.84      4.96 o
  -1   3  14      193.01      195.14     12.33 o
   0   3  14       91.67       86.04      7.76 o
   1   3  14       13.70       16.49      4.72 o
   2   3  14       39.47       40.10      5.76 o
  -2  -4  15       16.49       20.24      2.83 o
  -1  -4  15       17.72       17.40      2.92 o
   0  -4  15       27.49       35.68      3.31 o
   1  -4  15       51.29       55.87      3.92 o
  -4  -3  15        6.79        5.76      4.08 o
  -3  -3  15       26.52       21.13      4.80 o
  -2  -3  15       37.94       38.78      3.48 o
  -1  -3  15      150.26      150.54      6.02 o
   0  -3  15       65.78       68.18      4.01 o
   1  -3  15      106.69      113.72      5.38 o
   2  -3  15       19.23       18.16      2.77 o
   3  -3  15        1.21        0.08      4.32 o
  -5  -2  15       61.23       53.47      6.40 o
  -4  -2  15      219.36      218.43     13.69 o
  -3  -2  15      170.74      165.84     11.29 o
  -2  -2  15       66.70       64.59      6.48 o
  -1  -2  15        3.92        3.27      1.94 o
   0  -2  15       51.36       58.89      3.64 o
   1  -2  15       50.32       61.61      3.76 o
   2  -2  15       56.39       66.06      3.91 o
   3  -2  15       66.89       69.83      4.23 o
  -6  -1  15       80.35       77.56      8.16 o
  -5  -1  15       57.51       56.03      6.32 o
  -4  -1  15        0.62       -0.08      3.68 o
  -3  -1  15      125.37      126.06      8.96 o
  -2  -1  15      181.28      171.77     10.73 o
  -1  -1  15      231.87      210.91      8.86 o
   0  -1  15      260.14      255.98      8.79 o
   1  -1  15       44.15       38.22      2.83 o
   2  -1  15        5.93        3.88      2.11 o
   3  -1  15        4.15        6.41      2.37 o
   4  -1  15       10.43       14.08      2.87 o
  -6   0  15       90.52       80.84      8.24 o
  -5   0  15       32.25       32.02      4.96 o
  -4   0  15      259.07      254.61     15.13 o
  -3   0  15       76.71       69.47      6.32 o
  -2   0  15      265.66      258.45     15.13 o
  -1   0  15        1.85        2.44      2.34 o
   0   0  15        1.10        2.01      2.34 o
   1   0  15      181.97      187.63      8.46 o
   2   0  15       90.46      111.80      4.92 o
   3   0  15       42.07       39.18      3.08 o
   4   0  15       53.86       56.84      5.11 o
  -6   1  15       75.81       77.96      7.76 o
  -5   1  15       49.68       50.91      5.84 o
  -4   1  15        0.83       -0.16      3.68 o
  -3   1  15      117.52      112.70      8.72 o
  -2   1  15      164.52      158.00     10.49 o
  -1   1  15      216.73      199.66      8.83 o
   0   1  15      262.69      254.36     10.64 o
   1   1  15       66.81       68.54      4.57 o
   2   1  15        4.05        1.85      2.93 o
   3   1  15        3.47        5.37      3.20 o
   4   1  15       11.34       13.81      4.68 o
  -4   2  15      215.54      212.91     13.53 o
  -3   2  15      177.47      169.60     11.05 o
  -2   2  15       70.94       74.92      6.56 o
  -1   2  15        2.64        2.65      4.28 o
   0   2  15       58.21       64.23      4.69 o
   1   2  15       64.03       73.02      4.90 o
   2   2  15       40.53       51.15      6.64 o
   3   2  15       59.56       56.75      7.04 o
  -1   3  15      140.21      150.80     10.73 o
   0   3  15       48.27       55.39      6.32 o
   1   3  15      111.96      120.86      9.76 o
  -4  -3  16       18.96       21.05      5.04 o
  -3  -3  16        3.20        7.04      4.56 o
  -2  -3  16       40.27       41.16      3.18 o
  -1  -3  16       83.26       91.82      4.61 o
   0  -3  16       35.19       41.89      3.29 o
   1  -3  16       61.08       67.28      4.12 o
   2  -3  16        8.64        6.63      2.66 o
  -5  -2  16       45.79       45.38      6.32 o
  -4  -2  16       66.55       66.27      6.88 o
  -3  -2  16      148.22      147.83     10.65 o
  -2  -2  16      162.51      147.91     10.33 o
  -1  -2  16       24.38       25.05      3.30 o
   0  -2  16       15.21       14.08      2.30 o
   1  -2  16       15.91       20.64      3.32 o
   2  -2  16       27.09       33.59      3.57 o
   3  -2  16       24.78       29.92      3.20 o
  -5  -1  16       91.49       92.69      8.16 o
  -4  -1  16       46.59       46.18      5.76 o
  -3  -1  16       15.10       12.81      4.08 o
  -2  -1  16      127.09      124.62      8.72 o
  -1  -1  16      135.85      154.79      7.18 o
   0  -1  16      111.94      115.59      6.30 o
   1  -1  16       83.38       81.90      5.26 o
   2  -1  16       62.82       59.57      3.72 o
   3  -1  16        2.29        2.16      2.44 o
  -5   0  16       77.63       79.80      7.68 o
  -4   0  16      167.21      169.28     11.29 o
  -3   0  16       56.73       55.71      6.00 o
  -2   0  16      226.17      211.55     13.05 o
  -1   0  16      142.40      127.89      6.40 o
   0   0  16        4.45        3.63      2.60 o
   1   0  16       25.40       32.83      3.51 o
   2   0  16       49.34       55.59      4.44 o
   3   0  16       13.74       18.65      3.82 o
  -5   1  16      101.97       98.93      8.24 o
  -4   1  16       35.63       31.06      5.04 o
  -3   1  16       16.41       13.69      3.76 o
  -2   1  16      119.28      107.49      8.40 o
  -1   1  16      130.39      140.94      7.02 o
   0   1  16      127.14      127.47      6.34 o
   1   1  16       75.08       79.04      5.15 o
   2   1  16       61.31       59.93      5.28 o
   3   1  16        3.03        0.14      3.22 o
  -2   2  16      160.78      155.36     10.49 o
  -1   2  16       27.53       31.01      3.44 o
   0   2  16       14.69       12.09      4.32 o
   1   2  16       15.41       20.97      4.80 o
   2   2  16       31.85       47.86      6.32 o
   3   2  16       28.64       29.29      5.92 o
  -1   3  16       74.39       84.20      8.24 o
   0   3  16       37.19       46.74      6.08 o
  -3  -3  17        2.68        1.04      4.56 o
  -2  -3  17        4.72        9.22      3.09 o
  -1  -3  17        8.24       11.70      3.20 o
   0  -3  17       55.77       69.75      4.32 o
   1  -3  17       28.00       30.94      3.26 o
  -4  -2  17       24.60       19.93      5.20 o
  -3  -2  17      143.56      144.31     10.65 o
  -2  -2  17      113.30      113.94      6.27 o
  -1  -2  17       67.47       59.87      4.55 o
   0  -2  17       31.01       30.57      3.54 o
   1  -2  17        1.55        2.68      3.06 o
   2  -2  17        0.72        3.20      3.28 o
  -5  -1  17      124.55      111.42      9.20 o
  -4  -1  17       83.41       74.04      7.76 o
  -3  -1  17       82.86       76.28      7.76 o
  -2  -1  17        0.81        3.76      4.16 o
  -1  -1  17       14.63       16.47      3.07 o
   0  -1  17      159.64      154.70      7.38 o
   1  -1  17       72.57       83.68      6.64 o
   2  -1  17       16.36       21.10      3.70 o
   3  -1  17       20.95       23.25      4.13 o
  -5   0  17        8.64       10.49      4.88 o
  -4   0  17       15.19       13.05      4.56 o
  -3   0  17      199.91      199.22     12.81 o
  -2   0  17       33.86       33.06      4.96 o
  -1   0  17      125.25      111.23      6.08 o
   0   0  17       55.68       52.43      4.21 o
   1   0  17       38.14       29.26      3.57 o
   2   0  17       24.57       27.47      3.82 o
   3   0  17       15.97       26.22      4.05 o
  -5   1  17      112.93      110.05      9.20 o
  -4   1  17       72.41       65.55      7.12 o
  -3   1  17       79.46       80.04      7.68 o
  -2   1  17        0.84       -0.72      3.60 o
  -1   1  17       13.02       18.32      3.11 o
   0   1  17      145.44      150.05      7.41 o
   1   1  17       81.27       91.04      5.57 o
   2   1  17       19.11       24.22      3.78 o
   3   1  17       17.65       22.18      4.05 o
  -1   2  17       72.30       60.59      6.56 o
   0   2  17       34.37       30.26      5.36 o
   1   2  17        0.75        5.36      4.72 o
   2   2  17        1.18        4.64      5.12 o
  -3  -2  18       12.00       13.69      4.80 o
  -2  -2  18       92.58       92.83      5.94 o
  -1  -2  18       91.05       90.37      5.72 o
   0  -2  18       29.35       33.61      3.88 o
   1  -2  18       20.72       24.06      3.79 o
  -4  -1  18       69.99       58.75      6.88 o
  -3  -1  18      123.59      119.42      9.20 o
  -2  -1  18       65.63       62.22      4.67 o
  -1  -1  18        1.84        5.85      2.85 o
   0  -1  18       15.01       22.62      3.36 o
   1  -1  18       33.14       41.84      4.22 o
   2  -1  18       47.84       51.11      4.75 o
  -4   0  18       19.91       14.49      4.80 o
  -3   0  18       89.61       83.88      7.76 o
  -2   0  18       41.80       44.90      6.00 o
  -1   0  18      124.21      133.85      6.93 o
   0   0  18       29.53       31.47      3.73 o
   1   0  18       21.16       18.37      3.59 o
   2   0  18        1.63        2.34      3.22 o
  -3   1  18       93.96       87.56      8.40 o
  -2   1  18       66.98       59.23      6.40 o
  -1   1  18        1.68        0.74      2.85 o
   0   1  18       14.97       22.35      3.42 o
   1   1  18       35.15       40.91      4.15 o
   2   1  18       44.00       50.36      4.78 o
  -2   2  18       90.65       90.93      8.24 o
  -1   2  18       87.14       98.85      8.80 o
   0   2  18       37.81       44.26      6.08 o
   1   2  18       21.33       24.41      5.76 o
  -2  -2  19       17.56       21.37      5.52 o
  -1  -2  19       56.16       61.59      4.69 o
  -3  -1  19       35.40       49.06      6.72 o
  -2  -1  19       48.44       39.16      4.11 o
  -1  -1  19       26.18       22.96      3.48 o
   0  -1  19        7.46        2.62      3.02 o
   1  -1  19       10.64       14.00      3.56 o
  -3   0  19        0.27        1.20      4.40 o
  -2   0  19       66.53       59.75      4.70 o
  -1   0  19       55.44       57.58      4.64 o
   0   0  19       46.51       50.86      4.56 o
   1   0  19       42.83       45.82      4.53 o
  -3   1  19       39.73       49.38      6.32 o
  -2   1  19       48.50       45.27      4.28 o
  -1   1  19       25.12       22.19      4.36 o
   0   1  19        7.53        4.68      3.11 o
   1   1  19        9.23       12.13      3.65 o
  -1   2  19       50.66       57.63      6.88 o
  -2   0  20        2.41        0.46      3.25 o
  -1   0  20       12.63       15.96      3.65 o
 
